# Supplementary material for: Worldwide prevalence of rhinitis in adults: A review of definitions and temporal evolution
Source: Clin Transl Allergy. 2022 Mar 11;12(3):e12130. doi: 10.1002/clt2.12130 (PMC8967272; doi:10.1002/clt2.12130)
Supplement: Supplementary file 2 — Supporting Information S2 [file CLT2-12-e12130-s002.xlsx]

## Sheet: Appendix 1 22 07 21
doi	Author	Region/country	Population characteristics	N	Study design	Study year	Method for assessing prevalence	Definition	Prevalence	Categorisation	Method on which the definition was based	Period	Included or not in sensibility analysis (Yes or No)			Defintions of rhinitis
10.1016/0091-6749(74)90001-3	Broder et al. 1974	United States	All ages	9226	Cross-sectional (1962-1965)	1962-1965	Interview administred questionnaire + health examination	1. Report of hay fever, sinus trouble, or persistent nasal symptoms 2. Associated with itching of eyes, nose, or throat or burning, watering, or redness of eyes 3. Attributed to exposure to allergen(s) 4. Diagnosed as hay fever or allergic rhinitis by the examining physician => First feature + at least two of the others (2, 3 or 4). However, when sinus trouble or nasal symptoms were reported, one…	10.2%	Allergic Rhinitis	Symptoms-based	Ever	No			Catagorisation: we have categorized rhitis into three categories as follows: - “unspecified rhinitis” refers to a definition of rhinitis that did not specify whether it was allergic or non-allergic; - “Allergic rhinitis” (AR) refers to a definition that included the term "allergic rhinitis" and/or "hay fever" and/or included exposures known to induce an allergic inflammation of the airways, such …
10.1111/j.1398-9995.1990.tb00527.x	Bakke et al. 1990	Norway	15-70 years	4469	Cross-sectional (1985)	1985	Mailed questionnaire	"Have you ever had hay fever?"	0.1	Allergic Rhinitis	Symptoms-based	Ever	No			Method on which the definition was based: we have subcategorized unspecified rhinitis, AR and NAR according to the method on which the definition was based as follows: - “symptoms-based definition” which refers to a definition that is based on a question asking directly from the participants about the presence of rhinitis or nasal symptoms; - “doctor diagnosis-based definition” of rhinitis was ba…
10.1111/j.1365-2222.1991.tb03203.x	Vervloet et al. 1991	France	20-60 years	2067	Cross-sectional (1987)	1987	Interview administred questionnaire	"Have you ever had hayfever, i.e. in spring time runny nose, sneezing, itching and watering eyes?"	18.5%	Allergic Rhinitis	Symptoms-based	Ever	No			Period: we have subcategorized unspecified rhinitis, AR and NAR in: - "ever rhinitis" that refers to the presence of rhinitis ever in the study participant’s lifetime - "current rhinitis" that refers to the presence of rhinitis at the time of the study or in the past year.
	Turkeltaub et al. 1991	United States	12-74 years	12742	Cross-sectional NHANES II 1976 - 1980	1976 - 1980	Interview	Sample persons did not have a physician's diagnosis of hay fever, but complained of frequent nasal and/or eye symptoms that did not vary by both season and pollen during the past 12 months, not counting colds or the flu OR Physician diagnosis of hay fever or compleined of frequent nasal and/or eye symptoms that varied by both season and pollen during the past 12 months, not counting colds or the …	Whites: 30.2% Blacks: 27.4%	Allergic Rhinitis	Symptoms-based	Ever	No
10.1289/ehp.94-1567935	Viegi et al. 1991	Italy	8-64 years	6350	Cross-sectional (1980-1982)	1980-1982	Interview administred questionnaire	Rhinitis, hay fever, or any other allergy making the nose runny or stuffy, apart from common colds.	Po Delta: 5% Cascina: 17% Pisa-SE: 13% Pise-SW: 25%	Unspecified Rhinitis	Symptoms-based	Ever	No			We conducted sensitivity analyses based on the following two criteria: 1) To include only more “reliable” definitions of rhinitis, we excluded those based on: a) questions that did not explicitly exclude common cold or the flu; b) questions that included other allergic diseases such as conjunctivitis or eczema; c) questions that were limited to the time of the survey; d) questions that did not sp…
10.1111/j.1365-2222.1991.tb03203.x	Vervloet et al. 1991	France	20-60 years	2067	Cross-sectional (1987)	1987	Interview administred questionnaire	"Do you usually have a stuffy nose or a runny nose?" if "Yes" : "does that happen most days during at least 3 months each year?"	16.5%	Unspecified Rhinitis	Symptoms-based	Current	No
10.1136/thx.46.5.378	Sibbald et al. 1991	United Kingdom	16-65 years	2969	Cross-sectional (1988)	1988	Postal questionnaire	Problem with sneezing, rhinorrhoea, or nasal blockage that was not solety associated with upper respiratory infections and had persisted for two or more years	44.0%	Unspecified Rhinitis	Symptoms-based	Ever	No
10.1136/bmj.305.6865.1326	Peat et al. 1992	Australia	18-55 years	553	Cross-sectional (1981)	1981	Telephone interview	Hay fever in the previous 12 months	21.9%	Allergic Rhinitis	Symptoms-based	Current	No
	Richards et al. 1992	United Kingdom	15-59 years	813	Cross-sectional (1990)	1990	Postal questionnaire	Had hay fever in the last two years (frequent sneezing with watery and itchy eyes)	28.5%	Allergic Rhinitis	Symptoms-based	Current	No
10.1136/bmj.305.6865.1326	Peat et al. 1992	Australia	18-84 years	5020	Cross-sectional (1990)	1990	Postal questionnaire	Hay fever in the previous 12 months	36.6%	Allergic Rhinitis	Symptoms-based	Current	No
10.1136/bmj.305.6865.1326	Peat et al. 1992	Australia	18-55 years	1028	Cross-sectional (1990)	1990	Telephone interview	Hay fever in the previous 12 months	46.7%	Allergic Rhinitis	Symptoms-based	Current	No
10.1111/j.1365-2222.1993.tb00350.x	Charpin et al. 1993	France	18-65 years	318	Cross-sectional (1988)	1988	Interview administred questionnaire	"Have you ever had hay fever, i.e in spring, sneezing with runny and itchy nose and eyes?" + SPT positive	8.88% Marseille: 5.5% Sénas: 13.7%	Allergic Rhinitis	IgE/SPT-based	Ever	No
10.1111/j.1365-2222.1993.tb00350.x	Charpin et al. 1993	France	18-65 years	5427	Cross-sectional (1988)	1988	Interview administred questionnaire	"Have you ever had hay fever, i.e in spring, sneezing with runny and itchy nose and eyes?"	18.6% Marseille: 14.1% Sénas: 31.5%	Allergic Rhinitis	Symptoms-based	Ever	No
10.1093/ije/23.3.553	Ng et al. 1994	Singapore	20-74 years	2868	Cross-sectional (1991)	1991 ?	Interview administred questionnaire	"Do you usually have a runny or blocked nose, when you do not have a cold or flu?". Those who reported symptoms lasting for at least a year were considered to have rhinitis. + "At the same time, do you usually have itchy, red, streaming or swollen eyes?" or if the symptoms were recognizably brought on by house dust, pets such as cats, dogs or birds, pollen or grass, or medicines such as aspirin	4.5%	Allergic Rhinitis	Symptoms-based	Current	No
10.1378/chest.106.3.827	Enright et al. 1994	United States	≥65 years	5119	Cross-sectional (1989-1990)	1989-1990	Interview administred questionnaire	"Have you ever had hay fever?"	12.2%	Allergic Rhinitis	Symptoms-based	Ever	No
10.1093/ije/23.3.553	Ng et al. 1994	Singapore	20-74 years	2868	Cross-sectional (1991)	1991 ?	Interview administred questionnaire	"Do you usually have a runny or blocked nose, when you do not have a cold or flu?"". Those who reported symptoms lasting for at least a year were considered to have rhinitis. + NO at "At the same time, do you usually have itchy, red, streaming or swollen eyes?"" AND NO if the symptoms were recognizably brought on by house dust, pets such as cats, dogs or birds, pollen or grass, or medicines such …	4.0%	Non-Allergic Rhinitis	Symptoms-based	Current	No
10.1093/ije/23.3.553	Ng et al. 1994	Singapore	20-74 years	2868	Cross-sectional (1991)	1991 ?	Interview administred questionnaire	"Do you usually have a runny or blocked nose, when you do not have a cold or flu?". Those who reported symptoms lasting for at least a year were considered to have rhinitis.	8.5%	Unspecified Rhinitis	Symptoms-based	Current	No
	Ng et al. 1994	Singapore	20-74 years	2868	Cross-sectional		Interview administred questionnaire + health examination	presence of symptoms of blocked or running nose, apart from colds or the flu, lasting for more than a year	10.8%	Unspecified Rhinitis	Symptoms-based	Ever	No
	Chia et al. 1994	Singapore	7-81 years	562	Cross-sectional		Questionnaire	Presence of nasal obstruction or clear, watery discharge together with any or both of the following: tearing eyes or sneezing, for a period of more than one month	32.5%	Unspecified Rhinitis	Symptoms-based	Ever	No
10.1159/000236836	Wüthrich et al. 1995	Switzerland	18-60 years	8357	Cross-sectional SAPALDIA 1991	1991	Interview administred questionnaire + health examination	"Did you have hay fever this year or last year?" AND positive SPT or Phadiatop	11.2%	Allergic Rhinitis	IgE/SPT-based	Current	No
10.1159/000236836	Wüthrich et al. 1995	Switzerland	18-60 years	8357	Cross-sectional SAPALDIA 1991	1991	Interview administred questionnaire + health examination	"Did you have hay fever this year or last year?" OR "Did you have hay fever in the past (i.e more than 1 year ago), but no longer have it?" AND positive SPT or Phadiatop	12.8%	Allergic Rhinitis	IgE/SPT-based	Current	No
10.1159/000236836	Wüthrich et al. 1995	Switzerland	18-60 years	8357	Cross-sectional SAPALDIA 1991	1991	Interview administred questionnaire + health examination	"Do you have any nasal allergies including hay fever?" AND positive SPT or Phadiatop	13.5%	Allergic Rhinitis	IgE/SPT-based	Current	No
10.1159/000236836	Wüthrich et al. 1995	Switzerland	18-60 years	8357	Cross-sectional SAPALDIA 1991	1991	Interview administred questionnaire + health examination	"Did you have hay fever this year or last year?"	14.2%	Allergic Rhinitis	Symptoms-based	Current	No
10.1016/s0300-2896(15)30943-1	Rodríguez Portal et al. 1995	Spain	20-44 years	2147	Cross-sectional ECRHS 1991	1991	Postal questionnaire or phone interview	"Do you have any nasal allergies including hay fever?"	0.149	Allergic Rhinitis	Symptoms-based	Current	No
10.1159/000236836	Wüthrich et al. 1995	Switzerland	18-60 years	8357	Cross-sectional SAPALDIA 1991	1991	Interview administred questionnaire + health examination	"Did you have hay fever this year or last year?" OR "Did you have hay fever in the past (i.e more than 1 year ago), but no longer have it?"	16.8%	Allergic Rhinitis	Symptoms-based	Ever	No
10.1159/000236836	Wüthrich et al. 1995	Switzerland	18-60 years	8357	Cross-sectional SAPALDIA 1991	1991	Interview administred questionnaire + health examination	"Do you have any nasal allergies including hay fever?"	17.9%	Allergic Rhinitis	Symptoms-based	Current	No
10.1111/j.1753-6405.1995.tb00359.x	Hopper et al. 1995	Australia	20-75 years	1968	Cross-sectional (1968)	1968	Self-administred questionnaire	"Have you ever suffered from "hay fever"?"	19.2%	Allergic Rhinitis	Symptoms-based	Ever	No
10.1183/09031936.96.09040687	ECRHS group 1996	Algeria	20-44 years	3308	Cross-sectional ECRHS I 1990-1994	1990-1994	Postal questionnaire	"Do you have any nasal allergies including hay fever?"	9.5%	Allergic Rhinitis	Symptoms-based	Current	No
10.1183/09031936.96.09040687	ECRHS group 1996	India	20-44 years	2210	Cross-sectional ECRHS I 1990-1994	1990-1994	Postal questionnaire	"Do you have any nasal allergies including hay fever?"	10.1%	Allergic Rhinitis	Symptoms-based	Current	No
10.1183/09031936.96.09040687	ECRHS group 1996	Spain	20-44 years	16469	Cross-sectional ECRHS I 1990-1994	1990-1994	Postal questionnaire	"Do you have any nasal allergies including hay fever?"	Albacete: 12.1% Barcelona: 13.1% Galdakao: 12.6% Huelva: 17.6% Oviedo: 13.4% Seville: 15.5%	Allergic Rhinitis	Symptoms-based	Current	No
10.1183/09031936.96.09040687	ECRHS group 1996	Italy	20-44 years	6034	Cross-sectional ECRHS I 1990-1994	1990-1994	Postal questionnaire	"Do you have any nasal allergies including hay fever?"	Pavia: 12.5% Turin: 16.0% Verona: 16.9%	Allergic Rhinitis	Symptoms-based	Current	No
10.1183/09031936.96.09040687	ECRHS group 1996	Austria	20-44 years	2131	Cross-sectional ECRHS I 1990-1994	1990-1994	Postal questionnaire	"Do you have any nasal allergies including hay fever?"	16.4%	Allergic Rhinitis	Symptoms-based	Current	No
10.1183/09031936.96.09040687	ECRHS group 1996	Iceland	20-44 years	2903	Cross-sectional ECRHS I 1990-1994	1990-1994	Postal questionnaire	"Do you have any nasal allergies including hay fever?"	17.8%	Allergic Rhinitis	Symptoms-based	Current	No
10.1111/j.1398-9995.1996.tb00094.x	Jõgi et al. 1996	Estonia	20-44 years	2490	Cross-sectional ECRHS 1993	1993	Postal questionnaire	"Do you have any nasal allergies including hay fever?"	0.178	Allergic Rhinitis	Symptoms-based	Current	No
10.1183/09031936.96.09040687	ECRHS group 1996	Portugal	20-44 years	3850	Cross-sectional ECRHS I 1990-1994	1990-1994	Postal questionnaire	"Do you have any nasal allergies including hay fever?"	Coimbra: 16.7% Oporto: 18.9%	Allergic Rhinitis	Symptoms-based	Current	No
10.1183/09031936.96.09040687	ECRHS group 1996	Estonia	20-44 years	2460	Cross-sectional ECRHS I 1990-1994	1990-1994	Postal questionnaire	"Do you have any nasal allergies including hay fever?"	18.1%	Allergic Rhinitis	Symptoms-based	Current	No
10.1183/09031936.96.09122541	Nowak et al. 1996	Germany	20-44 years	6428	ECRHS 1990-1992	1990-1992	Postal questionnaire or phone interview	"Do you have nasal allergies including hay fever?"	Hamburg: 24.4% Erfurt: 12.2%	Allergic Rhinitis	Symptoms-based	Current	No
10.1183/09031936.96.09040687	ECRHS group 1996	Germany	20-44 years	6584	Cross-sectional ECRHS I 1990-1994	1990-1994	Postal questionnaire	"Do you have any nasal allergies including hay fever?"	Erfurt: 13.4% Hamburg: 23.0%	Allergic Rhinitis	Symptoms-based	Current	No
10.1183/09031936.96.09040687	ECRHS group 1996	Greece	20-44 years	3325	Cross-sectional ECRHS I 1990-1994	1990-1994	Postal questionnaire	"Do you have any nasal allergies including hay fever?"	18.4%	Allergic Rhinitis	Symptoms-based	Current	No
10.1183/09031936.96.09040687	ECRHS group 1996	Norway	20-44 years	3452	Cross-sectional ECRHS I 1990-1994	1990-1994	Postal questionnaire	"Do you have any nasal allergies including hay fever?"	19.5%	Allergic Rhinitis	Symptoms-based	Current	No
10.1183/09031936.96.09040687	ECRHS group 1996	Ireland	20-44 years	4132	Cross-sectional ECRHS I 1990-1994	1990-1994	Postal questionnaire	"Do you have any nasal allergies including hay fever?"	Dublin: 20.0% Kilkenny-Wexford: 20.1%	Allergic Rhinitis	Symptoms-based	Current	No
10.1183/09031936.96.09040687	ECRHS group 1996	World (Iceland, Norway, Sweden, Estonia, Denmark, Netherlands, Belgium, Germany, Austria, Switzerland, France, United Kingdom, Ireland, Greece, Italy, Spain, Portugal, Algeria, India, New Zealand, United States)	20-44 years	3600	Cross-sectional ECRHS I 1990-1994	1990-1994	Postal questionnaire	"Do you have any nasal allergies including hay fever?"	Med: 20.9%	Allergic Rhinitis	Symptoms-based	Current	No
10.1016/s0091-6749(96)80066-2	Droste et al. 1996	Netherlands	20-70 years	2711	Cross-sectional ECRHS 1992-1993	1992-1993	Postal questionnaire	(1) "When you are near animals, such as cats, dogs or horses, near feathers, including pillows, quilts or duvets, or in a dusty part of the house, do you ever get a runny or stuffy nose or start to sneeze, or get itchy or watering eyes?" OR (2) "When you are near trees, grass or flowers, or when there is a lot of pollen about, do you ever get a runny or a stuffy nose or start to sneeze, or get it…	21.6%	Allergic Rhinitis	Symptoms-based	Current	Yes
10.1183/09031936.96.09040687	ECRHS group 1996	Sweden	20-44 years	9317	Cross-sectional ECRHS I 1990-1994	1990-1994	Postal questionnaire	"Do you have any nasal allergies including hay fever?"	Göteborg: 22.2% Umeå: 21.1% Uppsala: 22.3%	Allergic Rhinitis	Symptoms-based	Current	No
10.1111/j.1398-9995.1996.tb00094.x	Jõgi et al. 1996	Sweden	20-44 years	3143	Cross-sectional ECRHS 1990	1990	Postal questionnaire	"Do you have any nasal allergies including hay fever?"	0.222	Allergic Rhinitis	Symptoms-based	Current	No
10.1183/09031936.96.09040687	ECRHS group 1996	Netherlands	20-44 years	9884	Cross-sectional ECRHS I 1990-1994	1990-1994	Postal questionnaire	"Do you have any nasal allergies including hay fever?"	Bergen op Zoom: 20.7% Geleen: 23.8% Groningen: 23.6%	Allergic Rhinitis	Symptoms-based	Current	No
10.1183/09031936.96.09040687	ECRHS group 1996	Belgium	20-44 years	6040	Cross-sectional ECRHS I 1990-1994	1990-1994	Postal questionnaire	"Do you have any nasal allergies including hay fever?"	Antwerp city: 25.1% Antwerp south: 20.9%	Allergic Rhinitis	Symptoms-based	Current	No
10.1183/09031936.96.09040687	ECRHS group 1996	Switzerland	20-44 years	4082	Cross-sectional ECRHS I 1990-1994	1990-1994	Postal questionnaire	"Do you have any nasal allergies including hay fever?"	24.0%	Allergic Rhinitis	Symptoms-based	Current	No
10.1183/09031936.96.09040687	ECRHS group 1996	United Kingdom	20-44 years	11517	Cross-sectional ECRHS I 1990-1994	1990-1994	Postal questionnaire	"Do you have any nasal allergies including hay fever?"	Caerphilly: 23.6% Cambridge: 29.2% Ipswich: 26.7% Norwich: 28.3%	Allergic Rhinitis	Symptoms-based	Current	No
10.1016/s0091-6749(96)80066-2	Droste et al. 1996	Netherlands	20-70 years	2167	Cross-sectional ECRHS 1992-1993	1992-1993	Postal questionnaire	(1) "When you are near animals, such as cats, dogs or horses, near feathers, including pillows, quilts or duvets, or in a dusty part of the house, do you ever get a runny or stuffy nose or start to sneeze, or get itchy or watering eyes?" OR (2) "When you are near trees, grass or flowers, or when there is a lot of pollen about, do you ever get a runny or a stuffy nose or start to sneeze, or get it…	29.5%	Allergic Rhinitis	Symptoms-based	Current	Yes
10.1183/09031936.96.09040687	ECRHS group 1996	France	20-44 years	12589	Cross-sectional ECRHS I 1990-1994	1990-1994	Postal questionnaire	"Do you have any nasal allergies including hay fever?"	Bordeaux: 30.2% Grenoble: 28.1% Montpellier: 34.4% Paris: 30.3%	Allergic Rhinitis	Symptoms-based	Current	No
10.1183/09031936.96.09040687	ECRHS group 1996	New Zealand	20-44 years	11977	Cross-sectional ECRHS I 1990-1994	1990-1994	Postal questionnaire	"Do you have any nasal allergies including hay fever?"	Auckland: 35.1% Christchurch: 36.1% Hawkes Bay: 37.8% Wellington: 36.6%	Allergic Rhinitis	Symptoms-based	Current	No
10.1183/09031936.96.09040687	ECRHS group 1996	United States	20-44 years	2982	Cross-sectional ECRHS I 1990-1994	1990-1994	Postal questionnaire	"Do you have any nasal allergies including hay fever?"	39.4%	Allergic Rhinitis	Symptoms-based	Current	No
10.1183/09031936.96.09040687	ECRHS group 1996	Australia	20-44 years	3200	Cross-sectional ECRHS I 1990-1994	1990-1994	Postal questionnaire	"Do you have any nasal allergies including hay fever?"	40.9%	Allergic Rhinitis	Symptoms-based	Current	No
10.3109/02770909609054551	Abramson et al. 1996	Australia	20-44 years	3200	Cross-sectional ECRHS 1992	1992	Postal questionnaire or phone interview	"Do you have any nasal allergies including hay fever?"	0.41	Allergic Rhinitis	Symptoms-based	Current	No
10.2332/allergolint.46.213	Abramson et al. 1997	Australia	20-44 years	553	Cross-sectional ECRHS I phase II		Interview administred questionnaire	"Do you have any nasal allergies including hay fever?"	0.475	Allergic Rhinitis	Symptoms-based	Current	No
10.1046/j.1365-2273.1997.00879.x	Min et al. 1997	South Korea	2-99 years	9069	Cross-sectional (1991)	1991	Health examination	Presence of typical nasal symptoms including watery rhinorrhoea, sneezing, itching, and nasal obstruction during a period greater than 12 months, positive history of known allergen or triggering factors, and the physical finding of pale nasal mucosa on endoscopic examination. Cases associated with colds or flu were excluded.	1.14%	Unspecified Rhinitis	Doctor diagnosis-based	Current	No
10.2165/00019053-199712050-00009	Pariente et al. 1997	France	>15 years	35615	Cross-sectional (1995)	1995	Mailed questionnaire	TWO OR MORE SYMPTOMS "Except for a cold or flu, during these last months, have you regularly experienced: runny nose? postnasal dripping? an itching nose? a stuffed nose? sneezing?" AND "For how long have you been regularly suffering from this (these) problem(s)? More than 6 months/1 year or more" AND NO to "During the last months, have yoou experienced a continuous period of severeral weeks duri…	4.1%	Unspecified Rhinitis	Symptoms-based	Current	No
10.1111/j.1398-9995.1998.tb03937.x	Tschopp et al. 1998	Switzerland	18-60 years	8329	Cross-sectional SAPALDIA 1991	1991	Interview administred questionnaire	Positive answer to "In the last 12 months, did you suffer from allergic rhinitis, including hay fever" AND "Did you experience a runny or stuffy nose, the urge to sneeze, or itchy or watery eyes related to common allergen exposure?"	16.3%	Allergic Rhinitis	Symptoms-based	Current	Yes
10.1111/j.1398-9995.1998.tb03779.x	Heinrich et al. 1998	Germany	20-44 years	6407	Cross-sectional ECRHS 1991-1992	1991-1992	Postal questionnaire or phone interview or home interview	"Do you have any nasal allergies including hay fever?"	Erfurt: 13.3% Hamburg: 23.1%	Allergic Rhinitis	Symptoms-based	Current	No
10.1046/j.1365-2273.1998.2360547.x	Jones et al. 1998	United Kingdom	≥14 years	2114	Cross-sectional		Self-administred questionnaire	"In the last 12 months have you had: Hay fever?"	19.6%	Allergic Rhinitis	Symptoms-based	Current	No
10.1023/a:1007465205976	Heinrich et al. 1998	Germany	20-44 years	6428	Cross-sectional ECRHS 1994-1995	1994-1995	Postal questionnaire or phone interview or home interview	"Do you have any nasal allergies including hay fever?"	Erfurt: 15.9% Hamburg: 24.6%	Allergic Rhinitis	Symptoms-based	Current	No
10.1046/j.1365-2273.1998.2360547.x	Jones et al. 1998	United Kingdom	≥14 years	2197	Cross-sectional		Self-administred questionnaire	Two of three symptoms of congestion, rhinorrhoea, and itching for more than 1h per day for a period in excess of 2 weeks	13.7%	Unspecified Rhinitis	Symptoms-based	Current	No
10.1093/ije/28.4.717	Hedman et al. 1999	Finland	18-65 years	3102	Cross-sectional (1996)	1996	Postal questionnaire	"Have you ever had hay fever or other allergic rhinitis connected to e.g. pollen or animals?"	0.416	Allergic Rhinitis	Symptoms-based	Ever	Yes
	Bunnag et al. 2000	Thailand	All ages	2912	Cross-sectional (1995)	1995	Interview administred questionnaire	Itching, sneezing, rhinorrhea or nasal obstruction without fever for a period of more than one year + comitant conjunctivitis symptoms or notice that their rhinitis symptoms occur when exposed to common allergens	5.21%	Allergic Rhinitis	Symptoms-based	Ever	No
10.1046/j.1468-3083.2000.00027.x	Dotterud et al. 2000	Russia	Adults	3368	Cross-sectional (1994)	1994	Self-administred questionnaire	Episodic rhinorrhea associated with nasal stuffines and sneezing in response to known or strongly suspected allergen(s) and often accompanied by itching and lacrimation	5.6%	Allergic Rhinitis	Symptoms-based	Ever	No
10.1136/bmj.321.7253.88	Upton et al. 2000	Scotland	45-54 years	1708	Cross-sectional (1972-1976)	1972-1976	Questionnaire	“Do you suffer from, or have you ever suffered from, hay fever?”	5.73% Men: 5.4% Women: 5.8%	Allergic Rhinitis	Symptoms-based	Ever	No
10.1034/j.1398-9995.2000.00672.x	Linneberg et al. 2000	Denmark	15-41 years	312	Cross-sectional (1990)	1990	Mailed questionnaire	Had been told by a doctor that they had hay fever	8.0%	Allergic Rhinitis	Doctor diagnosis-based	Ever	No
10.1046/j.1468-3083.2000.00027.x	Dotterud et al. 2000	Norway	Adults	1102	Cross-sectional (1991)	1991	Self-administred questionnaire	Episodic rhinorrhea associated with nasal stuffines and sneezing in response to known or strongly suspected allergen(s) and often accompanied by itching and lacrimation	10.3%	Allergic Rhinitis	Symptoms-based	Ever	No
10.1034/j.1398-9995.2000.00672.x	Linneberg et al. 2000	Denmark	15-41 years	311	Cross-sectional (1990)	1990	Mailed questionnaire	Itchy or stuffy nose or sneezing during summer months or when near grass, trees, or flowers or when near furry animals + SPT positive	12.9%	Allergic Rhinitis	IgE/SPT-based	Current	No
10.1034/j.1398-9995.2000.00672.x	Linneberg et al. 2000	Denmark	15-41 years	482	Cross-sectional (1998)	1998	Mailed questionnaire	Had been told by a doctor that they had hay fever	15.6%	Allergic Rhinitis	Doctor diagnosis-based	Ever	No
10.1034/j.1398-9995.2000.00672.x	Linneberg et al. 2000	Denmark	15-41 years	311	Cross-sectional (1990)	1990	Mailed questionnaire	Had hay fever	16.7%	Allergic Rhinitis	Symptoms-based	Ever	No
10.1136/bmj.321.7253.88	Upton et al. 2000	Scotland	45-54 years	1124	Cross-sectional (1996)	1996	Questionnaire	“Do you suffer from, or have you ever suffered from, hay fever?”	18.4% Men: 15.4% Women: 20.0%	Allergic Rhinitis	Symptoms-based	Ever	No
10.1034/j.1398-9995.2000.00672.x	Linneberg et al. 2000	Denmark	15-41 years	481	Cross-sectional (1998)	1998	Mailed questionnaire	Itchy or stuffy nose or sneezing during summer months or when near grass, trees, or flowers or when near furry animals + SPT positive	22.5%	Allergic Rhinitis	IgE/SPT-based	Current	No
10.1034/j.1398-9995.2000.00672.x	Linneberg et al. 2000	Denmark	15-41 years	482	Cross-sectional (1998)	1998	Mailed questionnaire	Had hay fever	23.7%	Allergic Rhinitis	Symptoms-based	Ever	No
10.1023/a:1010979522339	Filipiak et al. 2001	Germany	25-64 years	1648	Cross-sectional ECRHS 1991-1992	1648	Health examination + self-administred questionnaire	"Do you have any nasal allergies including hay fever?"	0.094	Allergic Rhinitis	Symptoms-based	Current	No
10.1023/a:1010979522339	Filipiak et al. 2001	Germany	25-64 years	1648	Cross-sectional MONICA survey 1994-1995	1574	Health examination + self-administred questionnaire	"Do you have any nasal allergies including hay fever?"	0.169	Allergic Rhinitis	Symptoms-based	Current	No
10.1016/S1081-1206(10)62204-1	Woods et al. 2001	Australia	20-44 years	3194	Cross-sectional (1998)	1998	Postal questionnaire or phone interview	"Do you have any nasal allergies including hay fever?"	0.42	Allergic Rhinitis	Symptoms-based	Current	No
	Sahar et al. 2001	Israel	≥ 15 years	1637	Cross-sectional (1999)	1999	Telephone interview	Yes to "Have you had during the last 12 months allergic rhinitis? Seasonal or perennial?" or "Haver you ever had sneezing or a runny or blocked nose when you did not have a cold or the flu?" or "Have you ever had nose or eyes itching ?"	14.0%	Unspecified Rhinitis	Symptoms-based	Ever	No
10.1183/09031936.01.17405960	Montnémery et al. 2001	Sweden	20-59 years	8469	Cross-sectional (1992)	1992	Self-administred questionnaire	"How often do you have nasal symptoms? b) I have recurrent disturbing nasal symptoms c) I have permanent disturbing nasal symptoms"	0.327	Unspecified Rhinitis	Symptoms-based	Current	No
	Pleis et al. 2002	United States	≥18 years	32440	Cross-sectional NHIS 1998	1998	Interview administred questionnaire	“During the past 12 months, have you been told by a doctor or other health professional that you had hay fever?”	9.0%	Allergic Rhinitis	Doctor diagnosis-based	Current	No
	Blackwell et aL. 2002	United States	≥18 years	36116	Cross-sectional NHIS1997	1997	Interview administred questionnaire	“During the past 12 months, have you been told by a doctor or other health professional that you had hay fever?”	9.3%	Allergic Rhinitis	Doctor diagnosis-based	Current	No
10.1034/j.1398-9995.2002.23537.x	Olivieri et al. 2002	Italy	20-44 years	825	Cross-sectional ECRHS phase II	1993 ?	Interview administred questionnaire	"Do you have any nasal allergies including hay fever?" + specific IgE or SPT positive	15.0%	Allergic Rhinitis	IgE/SPT-based	Current	No
10.1034/j.1398-9995.2002.23537.x	Olivieri et al. 2002	Italy	20-44 years	1835	Cross-sectional ECRHS 1991-1993	1991-1993	Mailed questionnaire	"Do you have any nasal allergies including hay fever?"	15.9%	Allergic Rhinitis	Symptoms-based	Current	No
10.1034/j.1398-9995.2002.23537.x	Olivieri et al. 2002	Italy	20-44 years	914	Cross-sectional ECRHS phase II	1993 ?	Interview administred questionnaire	"Do you have any nasal allergies including hay fever?"	18.5%	Allergic Rhinitis	Symptoms-based	Current	No
10.1046/j.1365-2745.2002.01466.x	de Marco et al. 2002	Italy	20-44 years	18873	Cross-sectional ISAYA 1998-2000	1998-2000	Postal questionnaire or phone interview	"Do you have any nasal allergies, including hayfever?"	0.187	Allergic Rhinitis	Symptoms-based	Current	No
10.1046/j.1365-2273.2002.00594.x	Marshall et al. 2002	United Kingdom	14 years and over	31779	Self-administred questionnaire (1998)	1998	Postal questionnaire	"In the last 12 months have you had hay fever?"	19.3%	Allergic Rhinitis	Symptoms-based	Current	No
10.1034/j.1398-9995.2002.1o3170.x	Annesi-Maesano et al. 2002	France	≥ 18 years	3001	Cross-sectional	1997 ?	Telephone interview	SFAR ≥ 7	21.0%	Allergic Rhinitis	Symptoms-based	Current	Yes
10.1081/jas-120014930	Kotaniemi et al. 2002	Finland	20-69 years	12695	Cross-sectional FinEsS 1995-1996	1995-1996	Postal questionnaire	"Have you now or have you had any of the following diseases: b. allergic eye-/nose catarrh (hay-fever)"	Helsinki: 36.0% Lapland: 25.7%	Allergic Rhinitis	Symptoms-based	Ever	No
10.1034/j.1398-9995.2002.23537.x	Olivieri et al. 2002	Italy	20-44 years	914	Cross-sectional ECRHS phase II	1993 ?	Interview administred questionnaire	"When you are near animals, such as cats, dogs or horses, near feathers, including pillows, quilts or duvets, or in a dusty part of the house, do you ever get a runny or stuffy nose or start to sneeze?", OR ‘When you are near trees, grass or flowers, or when there is a lot of pollen about, do you ever get a runny or stuffy nose or start to sneeze?’	37.7%	Allergic Rhinitis	Symptoms-based	Current	Yes
10.1034/j.1398-9995.2002.1s3402.x	Wang et al. 2002	Singapore	6-80 years	4602	Cross-sectional		Interview administred questionnaire	Occurrence of two or more symptoms (nasal obstruction, rhinorrhea, sneezing and itchy nose) on most days during the past year	13.1%	Unspecified Rhinitis	Symptoms-based	Current	No
10.1034/j.1398-9995.2002.1s3402.x	Wang et al. 2002	Singapore	6-80 years	4602	Cross-sectional		Interview administred questionnaire	Occurrence of at least one symptoms (nasal obstruction, rhinorrhea, sneezing and itchy nose) on most days during the past year	25.5%	Unspecified Rhinitis	Symptoms-based	Current	No
10.1046/j.0954-7894.2002.01326.x	Von Linstow et al. 2002	Denmark	19-29 years	525	Prospective study (1986-1998)	1998	Health examination + self-administred questionnaire	Self reported ever having had rhinitis	0.316	Unspecified Rhinitis	Symptoms-based	Ever	Yes
	Pleis et al. 2003	United States	≥18 years	30801	Cross-sectional NHIS 1999	1999	Interview administred questionnaire	“During the past 12 months, have you been told by a doctor or other health professional that you had hay fever?”	8.9%	Allergic Rhinitis	Doctor diagnosis-based	Current	No
	Pleis et al. 2003	United States	≥18 years	32374	Cross-sectional NHIS 2000	2000	Interview administred questionnaire	“During the past 12 months, have you been told by a doctor or other health professional that you had hay fever?”	9.3%	Allergic Rhinitis	Doctor diagnosis-based	Current	No
10.1016/S0531-5131(03)00686-1	Bugiani et al. 2003	Italy	20-44 years	17666	Cross-sectional ISAYA 1999-2000	1999-2000	Postal questionnaire or phone interview	‘Have had hay fever or allergic rhinitis’’	0.183	Allergic Rhinitis	Symptoms-based	Ever	Yes
10.1067/mai.2003.1484	Verlato et al. 2003	Italy	20-44 years	6876	Cross-sectional ISAYA 1998-2000	1998-2000	Postal questionnaire or phone interview	"Do you have any nasal allergies including hay fever?"	18.3%	Allergic Rhinitis	Symptoms-based	Current	No
10.1080/0036554021000028071	Olsson et al. 2003	Sweden	19-80 years	10670	Cross-sectional (1997)	1997	Postal questionnaire	"Are you suffering from or have you had any of the following diseases? Hay fever or other allergic rhinitis"	18.5%	Allergic Rhinitis	Symptoms-based	Ever	Yes
10.1034/j.1398-9995.2003.00034.x	Smith-Sivertsen et al. 2003	Russia	18-69 years	709	Cross-sectional (1994-1995)	1994-1995	Health examination + questionnaire	Self-reported lifetime hayfever	Men: 20.1% Women: 29.4%	Allergic Rhinitis	Symptoms-based	Ever	No
10.1034/j.1398-9995.2003.00034.x	Smith-Sivertsen et al. 2003	Norway	18-69 years	3134	Cross-sectional (1994-1995)	1994-1995	Health examination + questionnaire	Self-reported lifetime hayfever	Men: 23.5% Women: 32.5%	Allergic Rhinitis	Symptoms-based	Ever	No
	Bunnag et al. 2003	Thailand	All ages	2912	Cross-sectional (1995)	1995	Interview administred questionnaire	Itching, sneezing, rhinorrhea or nasal obstruction without fever for a period of more than one year + NO comitant conjunctivitis symptoms or NO notice that their rhinitis symptoms occur when exposed to common allergens	7.93%	Non-Allergic Rhinitis	Symptoms-based	Ever	No
	Bunnag et al. 2003	Thailand	All ages	2912	Cross-sectional (1995)	1995	Interview administred questionnaire	Itching, sneezing, rhinorrhea or nasal obstruction without fever for a period of more than one year	13.2%	Unspecified Rhinitis	Symptoms-based	Ever	No
10.1080/0036554021000028071	Olsson et al. 2003	Sweden	19-80 years	10670	Cross-sectional (1997)	1997	Postal questionnaire	"Are you suffering from or have you had any of the following diseases? Other nasal symptoms (recurrent sneezing, itching, nasal blockage, etc.)"	19.3%	Unspecified Rhinitis	Symptoms-based	Ever	No
10.1016/s0954-6111(03)00126-4	Montnémery et al. 2003	Sweden	20-59 years	8469	Cross-sectional (1992)	1992	Self-administred questionnaire	"How often do you have nasal symptoms? b) I have recurrent disturbing nasal symptoms c) I have permanent disturbing nasal symptoms"	0.327	Unspecified Rhinitis	Symptoms-based	Current	No
10.1016/S1081-1206(10)61265-3	Dennis et al. 2004	Colombia	1-60 years	6507	Cross-sectional (1998-2000)	1998-2000	Interview administred questionnaire	"Has your physician ever told you that you have rhinitis?"	7.0%	Allergic Rhinitis	Doctor diagnosis-based	Ever	No
	Lethbridge-Çejku et al. 2004	United States	≥18 years	31044	Cross-sectional NHIS 2002	2002	Interview administred questionnaire	“During the past 12 months, have you been told by a doctor or other health professional that you had hay fever?”	8.8%	Allergic Rhinitis	Doctor diagnosis-based	Current	No
	Lucas et al. 2004	United States	≥18 years	33326	Cross-sectional NHIS 2001	2001	Interview administred questionnaire	“During the past 12 months, have you been told by a doctor or other health professional that you had hay fever?”	10.0%	Allergic Rhinitis	Doctor diagnosis-based	Current	No
10.1183/09031936.04.00013904	Bauchau et al. 2004	Italy	≥ 18 years	1600	Cross-sectional (2001)	2001	Telephone interview	If the patient reported suffering from hay fever, nasal allergy, allergic rhinitis or allergic rhino- conjunctivitis, and if the patient reported they had learnt about this condition from a physician.	11.1%	Allergic Rhinitis	Doctor diagnosis-based	Ever	Yes
10.1183/09031936.04.00013904	Bauchau et al. 2004	Spain	≥ 18 years	1600	Cross-sectional (2001)	2001	Telephone interview	If the patient reported suffering from hay fever, nasal allergy, allergic rhinitis or allergic rhino- conjunctivitis, and if the patient reported they had learnt about this condition from a physician.	11.4%	Allergic Rhinitis	Doctor diagnosis-based	Ever	Yes
10.1183/09031936.04.00013904	Bauchau et al. 2004	France	≥ 18 years	1606	Cross-sectional (2001)	2001	Telephone interview	If the patient reported suffering from hay fever, nasal allergy, allergic rhinitis or allergic rhino- conjunctivitis, and if the patient reported they had learnt about this condition from a physician.	13.0%	Allergic Rhinitis	Doctor diagnosis-based	Ever	Yes
10.1183/09031936.04.00013904	Bauchau et al. 2004	Western Europe (Belgium, France, Germany, Italy, Spain, United Kingdom)	≥ 18 years	9646	Cross-sectional (2001)	2001	Telephone interview	If the patient reported suffering from hay fever, nasal allergy, allergic rhinitis or allergic rhino- conjunctivitis, and if the patient reported they had learnt about this condition from a physician.	13.1%	Allergic Rhinitis	Doctor diagnosis-based	Ever	Yes
10.1183/09031936.04.00013904	Bauchau et al. 2004	United Kingdom	≥ 18 years	1625	Cross-sectional (2001)	2001	Telephone interview	If the patient reported suffering from hay fever, nasal allergy, allergic rhinitis or allergic rhino- conjunctivitis, and if the patient reported they had learnt about this condition from a physician.	13.2%	Allergic Rhinitis	Doctor diagnosis-based	Ever	Yes
10.1183/09031936.04.00013904	Bauchau et al. 2004	Belgium	≥ 18 years	1602	Cross-sectional (2001)	2001	Telephone interview	If the patient reported suffering from hay fever, nasal allergy, allergic rhinitis or allergic rhino- conjunctivitis, and if the patient reported they had learnt about this condition from a physician.	13.9%	Allergic Rhinitis	Doctor diagnosis-based	Ever	Yes
10.1183/09031936.04.00013904	Bauchau et al. 2004	Spain	≥ 18 years	1600	Cross-sectional (2001)	2001	Telephone interview	Having reported being self-aware of having allergic rhinitis.	15.1%	Allergic Rhinitis	Symptoms-based	Current	No
10.1183/09031936.04.00013904	Bauchau et al. 2004	Italy	≥ 18 years	1600	Cross-sectional (2001)	2001	Telephone interview	Having reported being self-aware of having allergic rhinitis.	16.1%	Allergic Rhinitis	Symptoms-based	Current	No
10.1183/09031936.04.00013904	Bauchau et al. 2004	Germany	≥ 18 years	1613	Cross-sectional (2001)	2001	Telephone interview	If the patient reported suffering from hay fever, nasal allergy, allergic rhinitis or allergic rhino- conjunctivitis, and if the patient reported they had learnt about this condition from a physician.	16.2%	Allergic Rhinitis	Doctor diagnosis-based	Ever	Yes
10.1183/09031936.04.00013904	Bauchau et al. 2004	France	≥ 18 years	1606	Cross-sectional (2001)	2001	Telephone interview	Having reported being self-aware of having allergic rhinitis.	18.2%	Allergic Rhinitis	Symptoms-based	Current	No
10.1183/09031936.04.00013904	Bauchau et al. 2004	Western Europe (Belgium, France, Germany, Italy, Spain, United Kingdom)	≥ 18 years	9646	Cross-sectional (2001)	2001	Telephone interview	Having reported being self-aware of having allergic rhinitis.	18.7%	Allergic Rhinitis	Symptoms-based	Current	No
10.1046/j.1398-9995.2003.00391.x	Zanolin et al. 2004	Italy	20-44 years	18873	Cross-sectional ISAYA 1998-2000	1998-2000	Postal questionnaire or phone interview	"Do you have any nasal allergies including hay fever?"	Med: 18.9% Min: 13.5% Max: 23.6%	Allergic Rhinitis	Symptoms-based	Current	No
10.1183/09031936.04.00013904	Bauchau et al. 2004	Belgium	≥ 18 years	1602	Cross-sectional (2001)	2001	Telephone interview	Having reported being self-aware of having allergic rhinitis.	20.5%	Allergic Rhinitis	Symptoms-based	Current	No
10.1183/09031936.04.00013904	Bauchau et al. 2004	Germany	≥ 18 years	1613	Cross-sectional (2001)	2001	Telephone interview	Having reported being self-aware of having allergic rhinitis.	20.5%	Allergic Rhinitis	Symptoms-based	Current	No
10.1183/09031936.04.00013904	Bauchau et al. 2004	United Kingdom	≥ 18 years	1625	Cross-sectional (2001)	2001	Telephone interview	Having reported being self-aware of having allergic rhinitis.	21.8%	Allergic Rhinitis	Symptoms-based	Current	No
10.1016/S1081-1206(10)61265-3	Dennis et al. 2004	Colombia	1-60 years	6507	Cross-sectional (1998-2000)	1998-2000	Interview administred questionnaire	"Have you had persisting nasal symptoms, such as sneezing, watery discharge, obstruction, or itching, during the past year?" OR "Has your physician ever told you that you have rhinitis?"	22.6%	Allergic Rhinitis	Symptoms-based	Ever	No
10.1183/09031936.04.00013904	Bauchau et al. 2004	Italy	≥ 18 years	1600	Cross-sectional (2001)	2001	Telephone interview	If at least one of the following was true: 1) having reported two or more nasal symptoms (when not suffering from a cold or flu); 2) having reported one nasal symptom and either concurrent eye symptom or specific trigger; and 3) having reported being self-aware of having allergic rhinitis.	33.3%	Unspecified Rhinitis	Symptoms-based	Current	Yes
10.1183/09031936.04.00013904	Bauchau et al. 2004	Spain	≥ 18 years	1600	Cross-sectional (2001)	2001	Telephone interview	If at least one of the following was true: 1) having reported two or more nasal symptoms (when not suffering from a cold or flu); 2) having reported one nasal symptom and either concurrent eye symptom or specific trigger; and 3) having reported being self-aware of having allergic rhinitis.	34.6%	Unspecified Rhinitis	Symptoms-based	Current	Yes
10.1183/09031936.04.00013904	Bauchau et al. 2004	United Kingdom	≥ 18 years	1625	Cross-sectional (2001)	2001	Telephone interview	If at least one of the following was true: 1) having reported two or more nasal symptoms (when not suffering from a cold or flu); 2) having reported one nasal symptom and either concurrent eye symptom or specific trigger; and 3) having reported being self-aware of having allergic rhinitis.	37.0%	Unspecified Rhinitis	Symptoms-based	Current	Yes
10.1183/09031936.04.00013904	Bauchau et al. 2004	Germany	≥ 18 years	1613	Cross-sectional (2001)	2001	Telephone interview	If at least one of the following was true: 1) having reported two or more nasal symptoms (when not suffering from a cold or flu); 2) having reported one nasal symptom and either concurrent eye symptom or specific trigger; and 3) having reported being self-aware of having allergic rhinitis.	39.6%	Unspecified Rhinitis	Symptoms-based	Current	Yes
10.1183/09031936.04.00013904	Bauchau et al. 2004	Western Europe (Belgium, France, Germany, Italy, Spain, United Kingdom)	≥ 18 years	9646	Cross-sectional (2001)	2001	Telephone interview	If at least one of the following was true: 1) having reported two or more nasal symptoms (when not suffering from a cold or flu); 2) having reported one nasal symptom and either concurrent eye symptom or specific trigger; and 3) having reported being self-aware of having allergic rhinitis.	40.0%	Unspecified Rhinitis	Symptoms-based	Current	Yes
10.1183/09031936.04.00013904	Bauchau et al. 2004	France	≥ 18 years	1606	Cross-sectional (2001)	2001	Telephone interview	If at least one of the following was true: 1) having reported two or more nasal symptoms (when not suffering from a cold or flu); 2) having reported one nasal symptom and either concurrent eye symptom or specific trigger; and 3) having reported being self-aware of having allergic rhinitis.	42.7%	Unspecified Rhinitis	Symptoms-based	Current	Yes
10.1183/09031936.04.00013904	Bauchau et al. 2004	Belgium	≥ 18 years	1602	Cross-sectional (2001)	2001	Telephone interview	If at least one of the following was true: 1) having reported two or more nasal symptoms (when not suffering from a cold or flu); 2) having reported one nasal symptom and either concurrent eye symptom or specific trigger; and 3) having reported being self-aware of having allergic rhinitis.	52.7%	Unspecified Rhinitis	Symptoms-based	Current	Yes
	Lethbridge-Çejku et al. 2005	United States	≥18 years	30852	Cross-sectional NHIS 2003	2003	Interview administred questionnaire	“During the past 12 months, have you been told by a doctor or other health professional that you had hay fever?”	8.6%	Allergic Rhinitis	Doctor diagnosis-based	Current	No
10.1016/j.envres.2004.08.004	Heinrich et al. 2005	Germany	18-79 years	6783	Cross-sectional National German Health Survey 1997-1999	1997-1999	Self-administred questionnaire	‘‘Do you currently have nasal allergy including hay fever?’’	13.1%	Allergic Rhinitis	Symptoms-based	Current	No
10.1093/fampra/cmi004	Hannaford et al. 2005	Scotland	≥14 years	15788	Cross-sectional (1998)	1998	Postal questionnaire	Hay fever in the previous 12 months	18.2%	Allergic Rhinitis	Symptoms-based	Current	No
10.1159/000085368	Sichletidis et al. 2005	Greece	21-80 years	6112	Cross-sectional (2000-2001)	2000-2001	Self-administred questionnaire + health examination	"Have you ever had, or been told that you have had: hay fever ?" + nasal flow below 500 ml/s	24.7%	Allergic Rhinitis	Symptoms-based	Current	No
	Lethbridge-Çejku et al. 2006	United States	≥18 years	31326	Cross-sectional NHIS 2004	2004	Interview administred questionnaire	“During the past 12 months, have you been told by a doctor or other health professional that you had hay fever?”	8.6%	Allergic Rhinitis	Doctor diagnosis-based	Current	No
	Pleis et al. 2006	United States	≥18 years	31428	Cross-sectional NHIS 2005	2005	Interview administred questionnaire	“During the past 12 months, have you been told by a doctor or other health professional that you had hay fever?”	8.6%	Allergic Rhinitis	Doctor diagnosis-based	Current	No
10.1111/j.1398-9995.2006.01166.x	Nihlén et al. 2006	Sweden	20-59 years	4280	Longitudinal (1992)	1992	Postal questionnaire	"Do you have or do you have had hay fever?" and "Do you have nasal symptoms either permanently or recurrently’? " Moreover, a report was required that at least one of the following four environmental factors provoked nasal symptoms: tree-, grass pollen, furred animals, or house dust.	0.124	Allergic Rhinitis	Symptoms-based	Current	No
	Sakar et al. 2006	Turkey	≥ 18 years	1336	Cross-sectional		Interview administred questionnaire	"Do you have or have you ever had any nasal allergies, including hay fever?"	14.5%	Allergic Rhinitis	Symptoms-based	Ever	Yes
10.1111/j.1398-9995.2006.01166.x	Nihlén et al. 2006	Sweden	28-67 years	4280	Longitudinal (2000)	2000	Postal questionnaire	"Do you have or do you have had hay fever?" and "Do you have nasal symptoms either permanently or recurrently’? " Moreover, a report was required that at least one of the following four environmental factors provoked nasal symptoms: tree-, grass pollen, furred animals, or house dust.	0.15	Allergic Rhinitis	Symptoms-based	Current	No
10.1111/j.1398-9995.2006.01166.x	Nihlén et al. 2006	Sweden	20-59 years	4280	Longitudinal (1992)	1992	Postal questionnaire	"Do you have or do you have had hay fever?'	0.205	Allergic Rhinitis	Symptoms-based	Ever	No
10.1111/j.1398-9995.2006.01166.x	Nihlén et al. 2006	Sweden	28-67 years	4280	Longitudinal (2000)	2000	Postal questionnaire	"Do you have or do you have had hay fever?'	0.25	Allergic Rhinitis	Symptoms-based	Ever	No
10.1111/j.1398-9995.2006.01054.x	Bachert et al. 2006	Belgium	≥ 15 years	754	Cross-sectional (2003)	2003	Postal questionnaire	"Did you suffer during the past year from a stuffed nose, watery runny nose, nasal itching, sneezing or irritation of the eyes (but not due to a common cold)?" + Yes to allergic to tree and/or grass pollen and/or hous dust mite and/or animal dander	29.8%	Allergic Rhinitis	Symptoms-based	Current	No
10.1111/j.1398-9995.2006.01054.x	Bachert et al. 2006	Belgium	≥ 15 years	754	Cross-sectional (2003)	2003	Postal questionnaire	"Did you suffer during the past year from a stuffed nose, watery runny nose, nasal itching, sneezing or irritation of the eyes (but not due to a common cold)?" + No to allergic to tree and/or grass pollen and/or hous dust mite and/or animal dander + Yes on at least one of the following triggers: "cigarette smoke, exhaust gases, air-conditioning, temperature changes, position changes, perfume, "do…	9.6%	Non-Allergic Rhinitis	Symptoms-based	Current	No
10.3346/jkms.2006.21.2.247	Kim et al. 2006	South Korea	≥20 years	2451	Cross-sectional		Self-administred questionnaire	Sneezing, and runny or blocked nose during the previous 12 months when a subject did not have a cold or the "flu"	20.9%	Unspecified Rhinitis	Symptoms-based	Current	Yes
10.1111/j.1398-9995.2006.01054.x	Bachert et al. 2006	Belgium	≥ 15 years	4959	Cross-sectional (2003)	2003	Postal questionnaire	"Did you suffer during the past year from a stuffed nose, watery runny nose, nasal itching, sneezing or irritation of the eyes (but not due to a common cold)?"	39.3%	Unspecified Rhinitis	Symptoms-based	Current	No
	Pleis et al. 2007	United States	≥18 years	24275	Cross-sectional NHIS 2006	2006	Interview administred questionnaire	“During the past 12 months, have you been told by a doctor or other health professional that you had hay fever?”	8.0%	Allergic Rhinitis	Doctor diagnosis-based	Current	No
10.1111/j.1365-2133.2006.07659.x	Wolkewitz et al. 2007	Germany	50-75 years	9949	Prospective study ESTHER study 2000-2002	2002-2002	Self-administred questionnaire	Had ever been diagnosed for hay fever by physician	8.3%	Allergic Rhinitis	Doctor diagnosis-based	Ever	No
10.1111/j.1398-9995.2007.01448.x	Todo-Bom et al. 2007	Portugal	16-95 years	6859	Cross-sectional (2004)	2004	Interview administred questionnaire	"Have you ever been diagnosed as having allergic rhinitis by a doctor?"	9.4%	Allergic Rhinitis	Doctor diagnosis-based	Ever	Yes
	Başak et al. 2007	Turkey	16-64 years	465	Cross-sectional (2005)	2005	Interview administred questionnaire + health examination	SFAR ≥ 7 AND clinical diagnosis of AR	11.4%	Allergic Rhinitis	Doctor diagnosis-based	Current	Yes
	Başak et al. 2007	Turkey	16-64 years	465	Cross-sectional (2005)	2005	Interview administred questionnaire	SFAR ≥ 7	14.0%	Allergic Rhinitis	Symptoms-based	Current	Yes
10.2500/aap.2007.28.2967	Baqueiro et al. 2007	Brazil	All ages	435	Cross-sectional		Health examination + questionnaire	Individuals with sneezing and running nose in the last year were considered positive for rhinitis	0.25977	Unspecified Rhinitis	Symptoms-based	Current	No
10.1111/j.1398-9995.2007.01448.x	Todo-Bom et al. 2007	Portugal	16-95 years	6859	Cross-sectional (2004)	2004	Interview administred questionnaire	At least 2 points to: "I.a) Do you usually have problems with sneezing, and an itchy nose? b) Do you usually have a blocked nose for more than one whole hour? c) Do you usually have a runny nose when you do not have a cold or the flu? II.a) Have you had problems with sneezing, and an itchy nose in the last 12 months? b) Have you had a blocked nose for more than one whole hour in the last 12 month…	26.1%	Unspecified Rhinitis	Symptoms-based	Current	Yes
	Başak et al. 2007	Turkey	16-64 years	465	Cross-sectional (2005)	2005	Interview administred questionnaire	Nasal symptoms (blocked nose, runny nose, sneezing) in the past 12 months	35.1%	Unspecified Rhinitis	Symptoms-based	Current	No
10.1111/j.1398-9995.2008.01824.x	Bousquet et al. 2008	Spain	20-44 years		Cross-sectional ECRHS I phase II		Postal questionnaire + health examination	"Do you have hay fever or nasal allergies?" + having a positive response to skin test	8.3%	Allergic Rhinitis	IgE/SPT-based	Current	No
10.1111/j.1398-9995.2008.01824.x	Bousquet et al. 2008	Iceland	20-44 years		Cross-sectional ECRHS I phase II		Postal questionnaire + health examination	"Do you have hay fever or nasal allergies?" + having a positive response to skin test	11.2%	Allergic Rhinitis	IgE/SPT-based	Current	No
10.1111/j.1398-9995.2008.01824.x	Bousquet et al. 2008	Norway	20-44 years		Cross-sectional ECRHS I phase II		Postal questionnaire + health examination	"Do you have hay fever or nasal allergies?" + having a positive response to skin test	11.6%	Allergic Rhinitis	IgE/SPT-based	Current	No
10.1111/j.1398-9995.2008.01824.x	Bousquet et al. 2008	Ireland	20-44 years		Cross-sectional ECRHS I phase II		Postal questionnaire + health examination	"Do you have hay fever or nasal allergies?" + having a positive response to skin test	14.3%	Allergic Rhinitis	IgE/SPT-based	Current	No
10.1111/j.1398-9995.2008.01824.x	Bousquet et al. 2008	Italy	20-44 years		Cross-sectional ECRHS I phase II		Postal questionnaire + health examination	"Do you have hay fever or nasal allergies?" + having a positive response to skin test	14.4%	Allergic Rhinitis	IgE/SPT-based	Current	No
10.1111/j.1398-9995.2008.01824.x	Bousquet et al. 2008	Netherlands	20-44 years		Cross-sectional ECRHS I phase II		Postal questionnaire + health examination	"Do you have hay fever or nasal allergies?" + having a positive response to skin test	14.4%	Allergic Rhinitis	IgE/SPT-based	Current	No
	Rahimi-Rad et al. 2008	Iran	20-44 years	2981	Cross-sectional (2004)	2004	Interview administred questionnaire	"Do you have any nasal allergies including hay fever?"	0.16	Allergic Rhinitis	Symptoms-based	Current	No
10.1111/j.1398-9995.2008.01824.x	Bousquet et al. 2008	Belgium	20-44 years		Cross-sectional ECRHS I phase II		Postal questionnaire + health examination	"Do you have hay fever or nasal allergies?" + having a positive response to skin test	16.4%	Allergic Rhinitis	IgE/SPT-based	Current	No
10.1111/j.1398-9995.2008.01824.x	Bousquet et al. 2008	Norway	20-44 years		Cross-sectional ECRHS I phase II		Postal questionnaire + health examination	"Do you have hay fever or nasal allergies?"	16.8%	Allergic Rhinitis	Symptoms-based	Current	No
10.1111/j.1398-9995.2008.01824.x	Bousquet et al. 2008	Spain	20-44 years		Cross-sectional ECRHS I phase II		Postal questionnaire + health examination	"Do you have hay fever or nasal allergies?"	18.1%	Allergic Rhinitis	Symptoms-based	Current	No
10.1111/j.1398-9995.2008.01824.x	Bousquet et al. 2008	World (Autralia, Belgium, France, Germany, Iceland, Italy, Ireland, New Zealand, Norway, Spain, Sweden, Switzerland, Netherlands, United Kingdom, United States)	20-44 years		Cross-sectional ECRHS I phase II		Postal questionnaire + health examination	"Do you have hay fever or nasal allergies?" + having a positive response to skin test	Med: 18.2%	Allergic Rhinitis	IgE/SPT-based	Current	No
10.1111/j.1398-9995.2008.01824.x	Bousquet et al. 2008	Italy	20-44 years		Cross-sectional ECRHS I phase II		Postal questionnaire + health examination	"Do you have hay fever or nasal allergies?"	18.6%	Allergic Rhinitis	Symptoms-based	Current	No
10.1111/j.1398-9995.2008.01824.x	Bousquet et al. 2008	Netherlands	20-44 years		Cross-sectional ECRHS I phase II		Postal questionnaire + health examination	"Do you have hay fever or nasal allergies?"	18.8%	Allergic Rhinitis	Symptoms-based	Current	No
10.1016/S0140-6736(08)61446-4	Shaaban et al. 2008	Europe	20-44 years	6461	Cross-sectional ECRHS 1991-1993	1991-1993	Postal questionnaire	“Do you have any nasal allergies including hay fever?” OR “Do you get runny or stuffy nose or start to sneeze when you are near grass, trees, flowers, or near animals, or in a dusty part of the house?” AND positive for at least one skin-prick test.	0.188361	Allergic Rhinitis	IgE/SPT-based	Current	No
10.1111/j.1398-9995.2008.01824.x	Bousquet et al. 2008	Germany	20-44 years		Cross-sectional ECRHS I phase II		Postal questionnaire + health examination	"Do you have hay fever or nasal allergies?"	20.0%	Allergic Rhinitis	Symptoms-based	Current	No
10.1111/j.1398-9995.2008.01824.x	Bousquet et al. 2008	Sweden	20-44 years		Cross-sectional ECRHS I phase II		Postal questionnaire + health examination	"Do you have hay fever or nasal allergies?" + having a positive response to skin test	20.2%	Allergic Rhinitis	IgE/SPT-based	Current	No
10.1111/j.1398-9995.2008.01824.x	Bousquet et al. 2008	United Kingdom	20-44 years		Cross-sectional ECRHS I phase II		Postal questionnaire + health examination	"Do you have hay fever or nasal allergies?" + having a positive response to skin test	21.3%	Allergic Rhinitis	IgE/SPT-based	Current	No
10.1111/j.1398-9995.2008.01824.x	Bousquet et al. 2008	France	20-44 years		Cross-sectional ECRHS I phase II		Postal questionnaire + health examination	"Do you have hay fever or nasal allergies?" + having a positive response to skin test	22.7%	Allergic Rhinitis	Symptoms-based	Current	No
10.1111/j.1398-9995.2008.01824.x	Bousquet et al. 2008	Iceland	20-44 years		Cross-sectional ECRHS I phase II		Postal questionnaire + health examination	"Do you have hay fever or nasal allergies?"	23.6%	Allergic Rhinitis	Symptoms-based	Current	No
10.1111/j.1398-9995.2008.01824.x	Bousquet et al. 2008	Ireland	20-44 years		Cross-sectional ECRHS I phase II		Postal questionnaire + health examination	"Do you have hay fever or nasal allergies?"	23.6%	Allergic Rhinitis	Symptoms-based	Current	No
10.1111/j.1398-9995.2008.01824.x	Bousquet et al. 2008	World (Autralia, Belgium, France, Germany, Iceland, Italy, Ireland, New Zealand, Norway, Spain, Sweden, Switzerland, Netherlands, United Kingdom, United States)	20-44 years		Cross-sectional ECRHS I phase II		Postal questionnaire + health examination	"Do you have hay fever or nasal allergies?"	Med: 24.8%	Allergic Rhinitis	Symptoms-based	Current	No
10.1111/j.1398-9995.2008.01824.x	Bousquet et al. 2008	Switzerland	20-44 years		Cross-sectional ECRHS I phase II		Postal questionnaire + health examination	"Do you have hay fever or nasal allergies?"	25.7%	Allergic Rhinitis	Symptoms-based	Current	No
10.1111/j.1398-9995.2008.01824.x	Bousquet et al. 2008	New Zealand	20-44 years		Cross-sectional ECRHS I phase II		Postal questionnaire + health examination	"Do you have hay fever or nasal allergies?" + having a positive response to skin test	25.8%	Allergic Rhinitis	IgE/SPT-based	Current	No
10.1111/j.1398-9995.2008.01824.x	Bousquet et al. 2008	Belgium	20-44 years		Cross-sectional ECRHS I phase II		Postal questionnaire + health examination	"Do you have hay fever or nasal allergies?"	26.3%	Allergic Rhinitis	Symptoms-based	Current	No
10.1111/j.1398-9995.2008.01824.x	Bousquet et al. 2008	Sweden	20-44 years		Cross-sectional ECRHS I phase II		Postal questionnaire + health examination	"Do you have hay fever or nasal allergies?"	28.6%	Allergic Rhinitis	Symptoms-based	Current	No
10.1111/j.1398-9995.2008.01824.x	Bousquet et al. 2008	United Kingdom	20-44 years		Cross-sectional ECRHS I phase II		Postal questionnaire + health examination	"Do you have hay fever or nasal allergies?"	28.9%	Allergic Rhinitis	Symptoms-based	Current	No
10.1111/j.1398-9995.2008.01824.x	Bousquet et al. 2008	United States	20-44 years		Cross-sectional ECRHS I phase II		Postal questionnaire + health examination	"Do you have hay fever or nasal allergies?" + having a positive response to skin test	29.7%	Allergic Rhinitis	IgE/SPT-based	Current	No
10.2500/aap.2008.29.3179	Nathan et al. 2008	United States	All ages	19678	Self-administred questionnaire (2004)	2004	Self-administred questionnaire	"In the past 12 months, how many days did this person in your household suffer from sneezing, runny nose, itchy nose or stuffy nose and DID NOT have a cold or the flu ? ≥ 7 days in the past 12 months" AND "In the past 12 months, which of the following best describes the group of rhinitis/nose symptoms (sneezing, runny nose, itchy nose or stuffy nose) this person experienced? a. Seasonal allergies…	0.302	Allergic Rhinitis	Symptoms-based	Current	No
10.2500/aap.2008.29.3179	Nathan et al. 2008	United States	All ages	19678	Self-administred questionnaire (2004)	2004	Self-administred questionnaire	"Has this person ever been diagnosed by a doctor as having allergic rhinitis, hay fever or nasal allergies to dust, pollen or household pets ?"	0.309	Allergic Rhinitis	Doctor diagnosis-based	Ever	No
10.1111/j.1398-9995.2008.01824.x	Bousquet et al. 2008	Australia	20-44 years		Cross-sectional ECRHS I phase II		Postal questionnaire + health examination	"Do you have hay fever or nasal allergies?" + having a positive response to skin test	31.8%	Allergic Rhinitis	Symptoms-based	Current	No
10.1111/j.1398-9995.2008.01824.x	Bousquet et al. 2008	France	20-44 years		Cross-sectional ECRHS I phase II		Postal questionnaire + health examination	"Do you have hay fever or nasal allergies?"	36.0%	Allergic Rhinitis	Symptoms-based	Current	No
10.1111/j.1398-9995.2008.01824.x	Bousquet et al. 2008	New Zealand	20-44 years		Cross-sectional ECRHS I phase II		Postal questionnaire + health examination	"Do you have hay fever or nasal allergies?"	38.2%	Allergic Rhinitis	Symptoms-based	Current	No
10.1111/j.1398-9995.2008.01824.x	Bousquet et al. 2008	United States	20-44 years		Cross-sectional ECRHS I phase II		Postal questionnaire + health examination	"Do you have hay fever or nasal allergies?"	41.2%	Allergic Rhinitis	Symptoms-based	Current	No
10.1111/j.1398-9995.2008.01824.x	Bousquet et al. 2008	Australia	20-44 years		Cross-sectional ECRHS I phase II		Postal questionnaire + health examination	"Do you have hay fever or nasal allergies?"	46.0%	Allergic Rhinitis	Symptoms-based	Current	No
10.1016/j.otohns.2008.05.019	Derebery et al. 2008	United States	All ages	7024	Cross-sectional (2004)	2004	Self-administred questionnaire	Subjects were classified as rhinitis sufferers if they: 1) reported rhinitis/nasal symptoms (sneez- ing, runny nose, itchy nose, or stuffy nose not related to cold or flu) in the past 4 weeks; 2) reported that the symptoms were related to either seasonal allergies during the spring and/or fall or year-round nasal allergies; and 3) rated their nasal symptom severity as either mild, moderate, or se…	54.5%	Allergic Rhinitis	Symptoms-based	Current	No
10.1016/S0140-6736(08)61446-4	Shaaban et al. 2008	Europe	20-44 years	6461	Cross-sectional ECRHS 1991-1993	1991-1993	Postal questionnaire	“Do you have any nasal allergies including hay fever?” OR “Do you get runny or stuffy nose or start to sneeze when you are near grass, trees, flowers, or near animals, or in a dusty part of the house?” AND negative skin-prick tests	0.213125	Non-Allergic Rhinitis	IgE/SPT-based	Current	No
10.1136/oem.2007.037846	Cesaroni et al. 2008	Italy	25-59 years	9488	Cross-sectional (1994-1995)	1994-1995	Self-administred questionnaire	Adults under study reported whether they ever had rhinitis.	0.129	Unspecified Rhinitis	Symptoms-based	Ever	Yes
10.2500/aap.2008.29.3179	Nathan et al. 2008	United States	All ages	19678	Self-administred questionnaire (2004)	2004	Self-administred questionnaire	"In the past 12 months, how many days did this person in your household suffer from sneezing, runny nose, itchy nose or stuffy nose and DID NOT have a cold or the flu ? ≥ 7 days in the past 12 months"	0.443	Unspecified Rhinitis	Symptoms-based	Current	No
	Pleis et al. 2009	United States	≥18 years	23393	Cross-sectional NHIS 2007	2007	Interview administred questionnaire	“During the past 12 months, have you been told by a doctor or other health professional that you had hay fever?”	7.6%	Allergic Rhinitis	Doctor diagnosis-based	Current	No
	Pleis et al. 2009	United States	≥18 years	21781	Cross-sectional NHIS 2008	2008	Interview administred questionnaire	“During the past 12 months, have you been told by a doctor or other health professional that you had hay fever?”	8.0%	Allergic Rhinitis	Doctor diagnosis-based	Current	No
10.1183/09031936.00082207	Kurt et al. 2009	Turkey	Adults	25843	Cross-sectional		Questionnaire	‘‘Did you have seasonal (hayfever) or perennial allergic rhinitis during the past year?’’	Males: 14.0% Females: 18.7%	Allergic Rhinitis	Symptoms-based	Current	Yes
10.1186/1476-072X-8-25	Lindgren et al. 2009	Sweden	18-77 years	9316	Cross-sectional (2000)	2000	Postal questionnaire	"Do you have nasal symptoms provoked or worsened by environmental factors? a) Tree-pollen b) grass-pollen c) Animals d) house-dust e) mould	0.2	Allergic Rhinitis	Symptoms-based	Current	No
10.3109/00016480903311880	Cingi et al. 2009	Turkey	16-55 years	4125	Prospective study (2008-2009)	2008-2009	Self-administred questionnaire	"Has a physician already diagnosed that you suffer from allergic rhinitis or hay fever?"	20.1%	Allergic Rhinitis	Doctor diagnosis-based	Ever	Yes
10.1016/s0030-6657(09)70135-0	Samoliński et al. 2009	Poland	20-44 years	9386	Cross-sectional (2006-2008)	2006-2008	Self-administred questionnaire	"Have you ever had hay fever (runny nose caused by allergy)?"	20.8%	Allergic Rhinitis	Symptoms-based	Ever	No
10.1016/s0030-6657(09)70135-0	Samoliński et al. 2009	Poland	20-44 years	9386	Cross-sectional (2006-2008)	2006-2008	Self-administred questionnaire	"Do you have any nasal allergies , including a runny nose caused by allergy to pollens (hay fever)?"	21.0%	Allergic Rhinitis	Symptoms-based	Current	No
10.3109/00016480903311880	Cingi et al. 2009	Turkey	16-55 years	4125	Prospective study (2008-2009)	2008-2009	Self-administred questionnaire	Yes to "Are you suffering from blocked nose?" and "Are you suffering from runny nose?" and "Are you suffering from itchy nose?"	23.1%	Allergic Rhinitis	Symptoms-based	Current	No
10.1186/1465-9921-10-94	Lötvall et al. 2009	Sweden	16-75 years	18087	Cross-sectional WSAS I (2008)	2008	Postal questionnaire	"Have you been diagnosed as having allergic rhinitis/hay fever by a doctor?"	26.9%	Allergic Rhinitis	Doctor diagnosis-based	Ever	Yes
10.1016/s0030-6657(09)70135-0	Samoliński et al. 2009	Poland	20-44 years	2133	Cross-sectional (2006-2008)	2006-2008	Health examination	Physician diagnosis	30.6%	Allergic Rhinitis	Doctor diagnosis-based	Ever	Yes
10.1016/j.lpm.2009.05.012	Klossek et al. 2009	France	≥ 18 years	10038	Cross-sectional INSTANT 2006	2006	Interview administred questionnaire	SFAR ≥ 7	31.0%	Allergic Rhinitis	Symptoms-based	Current	Yes
10.1186/1476-072X-8-25	Lindgren et al. 2009	Sweden	18-77 years	9316	Cross-sectional (2000)	2000	Postal questionnaire	"Do you have nasal symptoms provoked or worsened by environmental factors? f) damp and/or cold air g) dry air h) tobacco fumes i) strong-smelling scents j) spicy food k) red wine/alcoholic beverage l) drugs m) other food n) stress or discomfort o) printer ink p) other factors	0.0649	Non-Allergic Rhinitis	Symptoms-based	Current	Yes
10.1159/000176306	Zhang et al. 2009	China	All ages	38203	Cross-sectional (2004-2005)	2004-2005	Telephone interview	Problem with symptoms such as sneezing, or runny, blocked or itchy nose within the last 12 months unrelated to suffering from an upper respiratory infection	11.1%	Unspecified Rhinitis	Symptoms-based	Current	No
	Desalu et al 2009	Nigeria	18-45 years	733	Cross-sectional (2005-2006)	2005-2006	Interview administred questionnaire	2 or more recurrent nasal symptoms such as excessive sneezing, nasal itching, nasal discharge, or nasal congestion or obstruction that were reversible either spontaneously or with treatment in the preceding 12 months	29.6%	Unspecified Rhinitis	Symptoms-based	Current	No
10.1016/s0030-6657(09)70135-0	Samoliński et al. 2009	Poland	20-44 years	9386	Cross-sectional (2006-2008)	2006-2008	Self-administred questionnaire	"Have you ever had a problem with sneezing or a runny or blocked nose when you did not have a fever, a cold or the flu?"	36.0%	Unspecified Rhinitis	Symptoms-based	Ever	Yes
	El Kettani et al. 2009	Morocco	All ages	336	Cross-sectional		Questionnaire	"Have you ever had a problem with sneezing or a runny or blocked nose when you did not have a fever, a cold or the flu?"	37.8%	Unspecified Rhinitis	Symptoms-based	Ever	No
10.2500/aap.2010.31.3347	Neffen et al. 2010	Argentina	≥4 years		Cross-sectional Allergies in Latin America Survey (2008)	2008	Telephone and in-person screening of national or major city sample of households	"Have any of these persons been diagnosed as having nasal allergies or allergic rhinitis?"	0.035	Allergic Rhinitis	Doctor diagnosis-based	Ever	No
10.2500/aap.2010.31.3347	Neffen et al. 2010	Mexico	≥4 years		Cross-sectional Allergies in Latin America Survey (2008)	2008	Telephone and in-person screening of national or major city sample of households	"Have any of these persons been diagnosed as having nasal allergies or allergic rhinitis?"	0.063	Allergic Rhinitis	Doctor diagnosis-based	Ever	No
10.2500/aap.2010.31.3347	Neffen et al. 2010	Ecuador	≥4 years		Cross-sectional Allergies in Latin America Survey (2008)	2008	Telephone and in-person screening of national or major city sample of households	"Have any of these persons been diagnosed as having nasal allergies or allergic rhinitis?"	0.064	Allergic Rhinitis	Doctor diagnosis-based	Ever	No
	Pleis et al. 2010	United States	≥18 years	27731	Cross-sectional NHIS 2009	2009	Interview administred questionnaire	“During the past 12 months, have you been told by a doctor or other health professional that you had hay fever?”	7.8%	Allergic Rhinitis	Doctor diagnosis-based	Current	No
10.2500/aap.2010.31.3347	Neffen et al. 2010	Brazil	≥4 years		Cross-sectional Allergies in Latin America Survey (2008)	2008	Telephone and in-person screening of national or major city sample of households	"Have any of these persons been diagnosed as having nasal allergies or allergic rhinitis?"	0.088	Allergic Rhinitis	Doctor diagnosis-based	Ever	No
10.2500/aap.2010.31.3347	Neffen et al. 2010	Chile	≥4 years		Cross-sectional Allergies in Latin America Survey (2008)	2008	Telephone and in-person screening of national or major city sample of households	"Have any of these persons been diagnosed as having nasal allergies or allergic rhinitis?"	0.098	Allergic Rhinitis	Doctor diagnosis-based	Ever	No
10.2500/aap.2010.31.3347	Neffen et al. 2010	Venezuela	≥4 years		Cross-sectional Allergies in Latin America Survey (2008)	2008	Telephone and in-person screening of national or major city sample of households	"Have any of these persons been diagnosed as having nasal allergies or allergic rhinitis?"	0.114	Allergic Rhinitis	Doctor diagnosis-based	Ever	No
10.2500/aap.2010.31.3347	Neffen et al. 2010	Peru	≥4 years		Cross-sectional Allergies in Latin America Survey (2008)	2008	Telephone and in-person screening of national or major city sample of households	"Have any of these persons been diagnosed as having nasal allergies or allergic rhinitis?"	0.116	Allergic Rhinitis	Doctor diagnosis-based	Ever	No
10.1159/000316352	Hersoug et al. 2010	Denmark	18-69 years	3471	Cross-sectional Health 2006 study	2006-2008	Health examination + self-administred questionnaire	"Have you had an itchy or stuffy nose within the last 12 months, or have you been sneezing during the summer months?" OR "Have you had an itchy or stuffy nose within the last 12 months, or have you been sneezing during the winter months?" AND at least 1 positive test (≥0.35 kU/l) for specific IgE	0.178	Allergic Rhinitis	IgE/SPT-based	Current	Yes
10.1159/000316352	Hersoug et al. 2010	Denmark	18-69 years	3471	Cross-sectional Health 2006 study	2006-2008	Health examination + self-administred questionnaire	"Has a doctor ever told you that you have hay fever?"	0.18	Allergic Rhinitis	Doctor diagnosis-based	Ever	No
10.1159/000242363	Sakashita et al. 2010	Japan	20-49 years	1540	Cross-sectional (2006-2007)	2006-2007	Questionnaire + health examination	Any combination of the following: nasal itching, sneezing, discharge and stuffiness caused by inhalation of aeroallergens + serum-specific IgE positive	44.2%	Allergic Rhinitis	IgE/SPT-based	Current	Yes
10.2340/00015555-0963	Hwang et al. 2010	Taïwan	All ages	997729	Claims database Taiwan NHIRD database 2000-2007	2000-2007	International Classification of Disease, Revision 9, Clinical Modification	The ICD-9-CM codes used for AR were 477.0, 477.1, 477.2, 477.8, and 477.9.	11.3%	Unspecified Rhinitis	Doctor diagnosis-based	Ever	No
10.1111/j.1398-9995.2009.02123.x	Alsowaidi et al. 2010	United Arab Emirates	19-93 years	3733	Cross-sectional	2007-2008	Questionnaire	having had AR symptoms of (nasal blockage, rhinorrhoea, sneezing and irri- tation), in the past 12 months.	32.0%	Unspecified Rhinitis	Symptoms-based	Current	Yes
10.1159/000314368	Alsowaidi et al. 2010	United Arab Emirates	8-93 years	6543	Cross-sectional (2007-2008)	2007-2008	Questionnaire	Had AR symptoms (nasal blockage, rhinorrhea, sneezing and irritation) in the past 12 months	35.9%	Unspecified Rhinitis	Symptoms-based	Current	No
10.1016/j.jaci.2010.06.050	Singh et al. 2010	United States	All ages	20010	Cross-sectional NHANES 1988-1994	1988-1994	Interview administred questionnaire	"During the past 12 months, have you had any episodes of stuffy, itchy or runny nose?"	46.2%	Unspecified Rhinitis	Symptoms-based	Current	No
10.1159/000316352	Hersoug et al. 2010	Denmark	18-69 years	3471	Cross-sectional Health 2006 study	2006-2008	Health examination + self-administred questionnaire	"Have you had an itchy or stuffy nose within the last 12 months, or have you been sneezing during the summer months?" OR "Have you had an itchy or stuffy nose within the last 12 months, or have you been sneezing during the winter months?"	0.541	Unspecified Rhinitis	Symptoms-based	Current	Yes
10.1111/j.1398-9995.2010.02533.x	Laatikainen et al. 2011	Russia	25-54 years	310	Cross-sectional FINRISK study 2007	2007	Self-administred questionnaire and health check	Hay fever self-reported physician-diagnosed disease	1.0%	Allergic Rhinitis	Doctor diagnosis-based	Ever	No
10.1111/j.1398-9995.2010.02533.x	Laatikainen et al. 2011	Russia	25-54 years	383	Cross-sectional FINRISK study 1997	1997-1998	Self-administred questionnaire and health check	Hay fever self-reported physician-diagnosed disease	1.6%	Allergic Rhinitis	Doctor diagnosis-based	Ever	No
10.1111/j.1398-9995.2010.02533.x	Laatikainen et al. 2011	Russia	25-54 years	383	Cross-sectional FINRISK study 1997	1997-1998	Self-administred questionnaire and health check	Hay fever ever occured, self-reported symptoms/disease	4.2%	Allergic Rhinitis	Symptoms-based	Ever	No
10.1111/j.1398-9995.2010.02533.x	Laatikainen et al. 2011	Russia	25-54 years	310	Cross-sectional FINRISK study 2007	2007	Self-administred questionnaire and health check	Hay fever ever occured, self-reported symptoms/disease	5.8%	Allergic Rhinitis	Symptoms-based	Ever	No
10.1016/j.jaci.2010.12.1106	Salo et al. 2011	United States	≥ 6 years	8086	Cross-sectional NHANES 2005-2006	2005-2006	Interview administred questionnaire	"Has a doctor or other health professional ever told you that you have hay fever?" AND "During the past 12 months, have you had an episode of hay fever?"	6.6%	Allergic Rhinitis	Doctor diagnosis-based	Current	No
10.1111/j.1398-9995.2010.02533.x	Laatikainen et al. 2011	Finland	25-54 years	773	Cross-sectional FINRISK study 1997	1997-1998	Self-administred questionnaire and health check	Hay fever self-reported physician-diagnosed disease	8.1%	Allergic Rhinitis	Doctor diagnosis-based	Ever	No
10.1016/j.jaci.2010.12.1106	Salo et al. 2011	United States	≥ 6 years	8086	Cross-sectional NHANES 2005-2006	2005-2006	Interview administred questionnaire	"Has a doctor or other health professional ever told you that you have hay fever?"	11.3%	Allergic Rhinitis	Doctor diagnosis-based	Ever	No
10.1111/j.1398-9995.2010.02533.x	Laatikainen et al. 2011	Finland	25-54 years	679	Cross-sectional FINRISK study 2007	2007	Self-administred questionnaire and health check	Hay fever self-reported physician-diagnosed disease	13.2%	Allergic Rhinitis	Doctor diagnosis-based	Ever	No
10.1183/09031936.00061611	de Marco et al. 2011	Italy	20-44 years	6031	Cross-sectional ECRHS 1991-1993	1991-1993	Postal questionnaire or phone interview	Do you have any nasal allergies, including hay fever ?	16.8%	Allergic Rhinitis	Symptoms-based	Current	No
10.2500/ajra.2011.25.3556	Håkansson et al. 2011	Denmark	18-69 years	3442	Cross-sectional Health 2006 study	2006-2008	Health examination + self-administred questionnaire	"Have you had an itchy or stuffy nose within the last 12 months, or have you been sneezing during the summer months?" OR "Have you had an itchy or stuffy nose within the last 12 months, or have you been sneezing during the winter months?" AND at least 1 positive test (≥0.35 kU/l) for specific IgE	0.176	Allergic Rhinitis	IgE/SPT-based	Current	Yes
10.1183/09031936.00061611	de Marco et al. 2011	Italy	20-44 years	18873	Cross-sectional ISAYA 1998-2000	1998-2000	Postal questionnaire or phone interview	Do you have any nasal allergies, including hay fever ?	19.4%	Allergic Rhinitis	Symptoms-based	Current	No
10.2298/sarh1104149m	Milenković et al. 2011	Serbia	20-80 years	5079	Cross-sectional (2003)	2003	Mailed questionnaire	Do you have any nasal allergies including “hay fever”?	0.194	Allergic Rhinitis	Symptoms-based	Current	No
10.1371/journal.pone.0016082	Bjerg et al. 2011	Sweden	20-44 years	8982	Cross-sectional ECRHS 1990	1990	Postal questionnaire	‘Do you have any nasal allergies including hay fever?’’	21.6%	Allergic Rhinitis	Symptoms-based	Current	No
10.1111/j.1398-9995.2010.02533.x	Laatikainen et al. 2011	Finland	25-54 years	773	Cross-sectional FINRISK study 1997	1997-1998	Self-administred questionnaire and health check	Hay fever ever occured, self-reported symptoms/disease	21.9%	Allergic Rhinitis	Symptoms-based	Ever	No
10.1186/2045-7022-1-7	Lâm et al. 2011	Vietnam	21-70 years	5872	Cross-sectional (2007-2008)	2007-2008	Self-reported questionnaire	"Do you have or have you ever had allergic rhinitis?"	Hoankiem: 29.6% Bavi: 10.0%	Allergic Rhinitis	Symptoms-based	Ever	Yes
10.1183/09031936.00061611	de Marco et al. 2011	Italy	20-44 years	10494	Cross-sectional GEIRD 2007-2010	2007-2010	Postal questionnaire or phone interview	Do you have any nasal allergies, including hay fever ?	25.8%	Allergic Rhinitis	Symptoms-based	Current	No
10.1159/000320230	Eriksson et al. 2011	Sweden	16-75 years	18087	Cross-sectional WSAS I (2008)	2008	Postal questionnaire	"Have you ever had allergic eye or nose problems (hay fever)?"	26.9%	Allergic Rhinitis	Symptoms-based	Ever	No
10.2500/ajra.2011.25.3665	Cingi et al. 2011	Turkey	?	3967	Cross-sectional (2009-2010)	2009-2010	Interview administred questionnaire	Score for allergic rhinitis >= 7	29.6%	Allergic Rhinitis	Symptoms-based	Current	No
10.1111/j.1398-9995.2010.02533.x	Laatikainen et al. 2011	Finland	25-54 years	679	Cross-sectional FINRISK study 2007	2007	Self-administred questionnaire and health check	Hay fever ever occured, self-reported symptoms/disease	30.5%	Allergic Rhinitis	Symptoms-based	Ever	No
10.1371/journal.pone.0016082	Bjerg et al. 2011	Sweden	20-44 years	9156	Cross-sectional GA2LEN 2008	2008	Postal questionnaire	‘Do you have any nasal allergies including hay fever?’’	30.9%	Allergic Rhinitis	Symptoms-based	Current	No
10.2500/ajra.2011.25.3556	Håkansson et al. 2011	Denmark	18-69 years	3442	Cross-sectional Health 2006 study	2006-2008	Health examination + self-administred questionnaire	"Have you had an itchy or stuffy nose within the last 12 months, or have you been sneezing during the summer months?" AND "Have you had an itchy or stuffy nose within the last 12 months, or have you been sneezing during the winter months?" AND none positive test (≥0.35 kU/l) for specific IgE	0.235	Non-Allergic Rhinitis	IgE/SPT-based	Current	Yes
10.2500/ajra.2011.25.3674	Katelaris et al. 2011	Philippines	≥4 years		Cross-sectional Allergies in Asia-Pacific Survey (2009-2010)	2009-2010	In-person interview	"Have any of these persons been diagnosed as having nasal allergies (hay fever), sinus disease, or allergic rhinitis?"	0.025	Unspecified Rhinitis	Doctor diagnosis-based	Ever	No
10.2500/ajra.2011.25.3674	Katelaris et al. 2011	Singapore	≥4 years		Cross-sectional Allergies in Asia-Pacific Survey (2009-2010)	2009-2010	In-person interview	"Have any of these persons been diagnosed as having nasal allergies (hay fever), sinus disease, or allergic rhinitis?"	0.049	Unspecified Rhinitis	Doctor diagnosis-based	Ever	No
10.2500/ajra.2011.25.3674	Katelaris et al. 2011	Malaysia	≥4 years		Cross-sectional Allergies in Asia-Pacific Survey (2009-2010)	2009-2010	In-person interview	"Have any of these persons been diagnosed as having nasal allergies (hay fever), sinus disease, or allergic rhinitis?"	0.071	Unspecified Rhinitis	Doctor diagnosis-based	Ever	No
10.2500/ajra.2011.25.3674	Katelaris et al. 2011	China	≥4 years		Cross-sectional Allergies in Asia-Pacific Survey (2009-2010)	2009-2010	Phone interview	"Have any of these persons been diagnosed as having nasal allergies (hay fever), sinus disease, or allergic rhinitis?"	0.091	Unspecified Rhinitis	Doctor diagnosis-based	Ever	No
10.2500/ajra.2011.25.3674	Katelaris et al. 2011	Taïwan	≥4 years		Cross-sectional Allergies in Asia-Pacific Survey (2009-2010)	2009-2010	Phone interview	"Have any of these persons been diagnosed as having nasal allergies (hay fever), sinus disease, or allergic rhinitis?"	0.096	Unspecified Rhinitis	Doctor diagnosis-based	Ever	No
10.2500/ajra.2011.25.3674	Katelaris et al. 2011	Vietnam	≥4 years		Cross-sectional Allergies in Asia-Pacific Survey (2009-2010)	2009-2010	In-person interview	"Have any of these persons been diagnosed as having nasal allergies (hay fever), sinus disease, or allergic rhinitis?"	0.123	Unspecified Rhinitis	Doctor diagnosis-based	Ever	No
10.2500/ajra.2011.25.3674	Katelaris et al. 2011	Australia	≥4 years		Cross-sectional Allergies in Asia-Pacific Survey (2009-2010)	2009-2010	Phone interview	"Have any of these persons been diagnosed as having nasal allergies (hay fever), sinus disease, or allergic rhinitis?"	0.132	Unspecified Rhinitis	Doctor diagnosis-based	Ever	No
10.1159/000320230	Eriksson et al. 2011	Sweden	16-75 years	18087	Cross-sectional WSAS I (2008)	2008	Postal questionnaire	"Do you have nasal block more or less constantly?" OR "Do you have a runny nose more or less constantly?"	19.8%	Unspecified Rhinitis	Symptoms-based	Current	No
10.1016/j.jaci.2010.12.1106	Salo et al. 2011	United States	≥ 6 years	8086	Cross-sectional NHANES 2005-2006	2005-2006	Interview administred questionnaire	"During the past 12 months, have you had a problem with sneezing, or a runny, or blocked nose when you did not have a cold or the flu?"	34.2%	Unspecified Rhinitis	Symptoms-based	Current	No
10.1007/s11596-011-0469-1	Shen et al. 2011	China	All ages	26197	Cross-sectionnal (2008)	2008	Telephone interview	In the past 12 months, the subjects, who experience the main symptoms of AR: sneezing, runny nose, itching, rhinorrhea, and/or nasal congestion not due to having a cold or flu	34.3%	Unspecified Rhinitis	Symptoms-based	Current	No
10.1016/j.envres.2011.02.008	Billionnet et al. 2011	France	15-89 years	1012	Cross-sectional (2003-2005)	2003-2005	Self-administred questionnaire	Sneezing, runny or blocked nose without cold or respiratory infection in the last 12 months	0.383	Unspecified Rhinitis	Symptoms-based	Current	No
10.1186/2045-7022-1-7	Lâm et al. 2011	Vietnam	21-70 years	5872	Cross-sectional (2007-2008)	2007-2008	Self-reported questionnaire	"Do you have or have you ever had allergic rhinitis?" OR "Do you have blocking of your nose more or less permanently?" OR "Do you have rhinitis or a runny nose more or less permanently?"	0.502	Unspecified Rhinitis	Symptoms-based	Ever	Yes
10.1016/j.anr.2012.08.001	Myong et al. 2012	South Korea	>19 years	13095	Cross-sectional KNHANES 1998	1998	Interview administred questionnaire + health examination	Subjects with AR were defined as those who had been told by a physician that they had AR.	1.0%	Allergic Rhinitis	Doctor diagnosis-based	Ever	Yes
10.1016/j.anr.2012.08.001	Myong et al. 2012	South Korea	>19 years	12873	Cross-sectional KNHANES 2001	2001	Interview administred questionnaire + health examination	Subjects with AR were defined as those who had been told by a physician that they had AR.	2.3%	Allergic Rhinitis	Doctor diagnosis-based	Ever	Yes
10.1016/j.anr.2012.08.001	Myong et al. 2012	South Korea	>19 years	11726	Cross-sectional KNHANES 2005	2005	Interview administred questionnaire + health examination	Subjects with AR were defined as those who had been told by a physician that they had AR.	7.0%	Allergic Rhinitis	Doctor diagnosis-based	Ever	Yes
	Schiller et al. 2012	United States	≥18 years	33014	Cross-sectional NHIS 2011	2011	Interview administred questionnaire	“During the past 12 months, have you been told by a doctor or other health professional that you had hay fever?”	7.3%	Allergic Rhinitis	Doctor diagnosis-based	Current	No
	Schiller et al. 2012	United States	≥18 years	27157	Cross-sectional NHIS 2010	2010	Interview administred questionnaire	“During the past 12 months, have you been told by a doctor or other health professional that you had hay fever?”	7.8%	Allergic Rhinitis	Doctor diagnosis-based	Current	No
10.1016/j.anr.2012.08.001	Myong et al. 2012	South Korea	>19 years	7341	Cross-sectional KNHANES 2007-2009	2007-2009	Interview administred questionnaire + health examination	Subjects with AR were defined as those who had been told by a physician that they had AR.	10.6%	Allergic Rhinitis	Doctor diagnosis-based	Ever	Yes
	Quercia et al. 2012	Italy	All ages	6676	Cross-sectional		Questionnaire	Sneezing, runny nose, nasal stuffiness, eye itching and tearing in the last 12 months	12.8%	Allergic Rhinitis	Symptoms-based	Current	No
	Quercia et al. 2012	Italy	All ages	6676	Cross-sectional		Questionnaire	Sneezing, runny nose, nasal stuffiness, eye itching and tearing in lifetime	14.8%	Allergic Rhinitis	Symptoms-based	Ever	No
10.1186/2045-7022-2-15	Sa-Sousa et al. 2012	Portugal	All ages	6003	Cross-sectional (2010)	2010	Phone interview	“Do you have any nasal allergies, including hay fever?”	0.221	Allergic Rhinitis	Symptoms-based	Current	No
10.1111/j.1398-9995.2011.02709.x	Jarvis et al. 2012	Germany	15-74 years	3410	Cross-sectional GA2LEN 2008-2009	2008-2009	Postal questionnaire	Do you have any nasal allergies or hay fever ?	Brandenburg: 22.6% Duisburg: 29.6%	Allergic Rhinitis	Symptoms-based	Current	No
10.1111/j.1398-9995.2011.02709.x	Jarvis et al. 2012	Denmark	15-74 years	3340	Cross-sectional GA2LEN 2008-2009	2008-2009	Postal questionnaire	Do you have any nasal allergies or hay fever ?	26.1%	Allergic Rhinitis	Symptoms-based	Current	No
10.1111/j.1398-9995.2011.02709.x	Jarvis et al. 2012	Italy	15-74 years	965	Cross-sectional GA2LEN 2008-2009	2008-2009	Postal questionnaire	Do you have any nasal allergies or hay fever ?	27.0%	Allergic Rhinitis	Symptoms-based	Current	No
10.1111/j.1398-9995.2011.02709.x	Jarvis et al. 2012	Sweden	15-74 years	26675	Cross-sectional GA2LEN 2008-2009	2008-2009	Postal questionnaire	Do you have any nasal allergies or hay fever ?	Gothenburg: 26.5% Stockholm: 28.9% Umea: 25.8% Uppsala: 27.6%	Allergic Rhinitis	Symptoms-based	Current	No
10.1111/j.1398-9995.2011.02709.x	Jarvis et al. 2012	Belgium	15-74 years	1851	Cross-sectional GA2LEN 2008-2009	2008-2009	Postal questionnaire	Do you have any nasal allergies or hay fever ?	27.5%	Allergic Rhinitis	Symptoms-based	Current	No
10.1111/j.1752-699X.2011.00269.x	Eriksson et al. 2012	Sweden	20-80 years	9792	Cross-sectional (2006-2007)	2006-2007	Postal questionnaire	Have you ever had allergic eye or nose problems (hay fever)	28.0%	Allergic Rhinitis	Symptoms-based	Ever	No
10.1111/j.1398-9995.2011.02709.x	Jarvis et al. 2012	Netherlands	15-74 years	3191	Cross-sectional GA2LEN 2008-2009	2008-2009	Postal questionnaire	Do you have any nasal allergies or hay fever ?	28.4%	Allergic Rhinitis	Symptoms-based	Current	No
10.1111/j.1398-9995.2011.02709.x	Jarvis et al. 2012	Europe (Sweden, Finland, Denmark, Poland, UK, Netherlands, Belgium, Germany, France, Macedonia, Italy, Portugal)	15-74 years	57128	Cross-sectional GA2LEN 2008-2009	2008-2009	Postal questionnaire	Do you have any nasal allergies or hay fever ?	30.4%	Allergic Rhinitis	Symptoms-based	Current	No
10.1111/j.1398-9995.2011.02709.x	Jarvis et al. 2012	Portugal	15-74 years	2162	Cross-sectional GA2LEN 2008-2009	2008-2009	Postal questionnaire	Do you have any nasal allergies or hay fever ?	32.9%	Allergic Rhinitis	Symptoms-based	Current	No
10.1111/j.1398-9995.2011.02709.x	Jarvis et al. 2012	United Kingdom	15-74 years	3016	Cross-sectional GA2LEN 2008-2009	2008-2009	Postal questionnaire	Do you have any nasal allergies or hay fever ?	London: 33.5% Southampton: 32.7%	Allergic Rhinitis	Symptoms-based	Current	No
10.1111/j.1398-9995.2011.02709.x	Jarvis et al. 2012	Poland	15-74 years	5771	Cross-sectional GA2LEN 2008-2009	2008-2009	Postal questionnaire	Do you have any nasal allergies or hay fever ?	Katowice: 33.4% Kratow: 41.6% Lodz: 36.2%	Allergic Rhinitis	Symptoms-based	Current	No
10.1111/j.1398-9995.2012.02793.x	Konno et al. 2012	Japan	20-79 years	22819	Cross-sectional (2006-2007)	2006-2007	Questionnaire	Do you have any nasal allergies including hay fever?	37.7% Men: 35.1% Women: 39.3%	Allergic Rhinitis	Symptoms-based	Current	No
10.1111/j.1398-9995.2011.02709.x	Jarvis et al. 2012	Finland	15-74 years	1809	Cross-sectional GA2LEN 2008-2009	2008-2009	Postal questionnaire	Do you have any nasal allergies or hay fever ?	39.9%	Allergic Rhinitis	Symptoms-based	Current	No
10.1111/j.1398-9995.2011.02709.x	Jarvis et al. 2012	Macedonia	15-74 years	3613	Cross-sectional GA2LEN 2008-2009	2008-2009	Postal questionnaire	Do you have any nasal allergies or hay fever ?	41.3%	Allergic Rhinitis	Symptoms-based	Current	No
10.1111/j.1398-9995.2011.02709.x	Jarvis et al. 2012	France	15-74 years	1385	Cross-sectional GA2LEN 2008-2009	2008-2009	Postal questionnaire	Do you have any nasal allergies or hay fever ?	43.9%	Allergic Rhinitis	Symptoms-based	Current	No
	Quercia et al. 2012	Italy	All ages	6676	Cross-sectional		Questionnaire	Previous diagnosis of rhinitis/rhinoconjunctivitis	5.6%	Unspecified Rhinitis	Doctor diagnosis-based	Ever	No
10.2500/ajra.2012.26.3836	Abdulrahman et al. 2012	Lebanon	≥4 years		Cross-sectional Allergies in Middle East Survey (2011)	2011	In-person interview	"Have any of these persons been diagnosed as having nasal allergies, sinusitis/sinus disease, or allergic rhinitis?"	0.08	Unspecified Rhinitis	Doctor diagnosis-based	Ever	No
10.2500/ajra.2012.26.3836	Abdulrahman et al. 2012	Saudi Arabia	≥4 years		Cross-sectional Allergies in Middle East Survey (2011)	2011	Telephone interview	"Have any of these persons been diagnosed as having nasal allergies, sinusitis/sinus disease, or allergic rhinitis?"	0.09	Unspecified Rhinitis	Doctor diagnosis-based	Ever	No
10.2500/ajra.2012.26.3836	Abdulrahman et al. 2012	United Arab Emirates	≥4 years		Cross-sectional Allergies in Middle East Survey (2011)	2011	Telephone interview	"Have any of these persons been diagnosed as having nasal allergies, sinusitis/sinus disease, or allergic rhinitis?"	0.09	Unspecified Rhinitis	Doctor diagnosis-based	Ever	No
10.2500/ajra.2012.26.3836	Abdulrahman et al. 2012	Egypt	≥4 years		Cross-sectional Allergies in Middle East Survey (2011)	2011	In-person interview	"Have any of these persons been diagnosed as having nasal allergies, sinusitis/sinus disease, or allergic rhinitis?"	0.11	Unspecified Rhinitis	Doctor diagnosis-based	Ever	No
10.2500/aap.2012.33.3603	Meltzer et al. 2012	United States	≥18 years		Cross-section Allergies in America Survey (2006)	2006	Telephone interview	"How many persons, 18 years of age or older, in this household have been diagnosed with hay fever, rhinitis, or nasal allergies?"	0.14	Unspecified Rhinitis	Doctor diagnosis-based	Ever	Yes
10.5415/apallergy.2012.2.2.129	Abong et al. 2012	Philippines	>20 years	7202	Cross-sectional (2008)	2008	Interview administred questionnaire	Rhinitis was described as “a problem with sneezing” or “a runny or blocked nose in the past 12 months	20.0%	Unspecified Rhinitis	Symptoms-based	Current	Yes
10.5415/apallergy.2012.2.2.129	Abong et al. 2012	Philippines	>20 years	7202	Cross-sectional (2008)	2008	Interview administred questionnaire	Rhinitis was described as “a problem with sneezing” or “a runny" or "blocked" nose	23.8%	Unspecified Rhinitis	Symptoms-based	Ever	Yes
10.1002/alr.21017	Nyembue et al. 2012	Congo	5-83 years	1412	Cross-sectional (2010)	2010	Interview administred questionnaire	Have you had problems with sneezing or a runny or blocked nose when you did not have a cold or the flu in the last 12 months?”	30.8%	Unspecified Rhinitis	Symptoms-based	Current	No
10.3109/02770903.2012.677893	Ekici et al. 2012	Turkey	Adults	12038	Epidemiologic survey (2004)	2004	Self-reported questionnaire	"Did you have hay fever or rhinitis"	0.313	Unspecified Rhinitis	Symptoms-based	Ever	Yes
10.1186/1471-2466-12-17	Dennis et al. 2012	Colombia	1-59 years	5978	Cross-sectional (2009-2010)	2009-2010	Interview administred questionnaire	In the past 12 months, have you (or your child) had a problem with sneezing or a running or blocked nose, when you (or your child) DID NOT have a cold or the flu?”	32.0%	Unspecified Rhinitis	Symptoms-based	Current	No
	Bunjean et al. 2012	Thailand	20-66 years	324	Cross-sectional (2008)	2008	Interview administred questionnaire	Having a history of nasal symptoms (sneezing, itching, rhinorhoea) within the last 12 months	32.1%	Unspecified Rhinitis	Symptoms-based	Current	No
	Bunjean et al. 2012	Thailand	20-66 years	324	Cross-sectional (2008)	2008	Interview administred questionnaire	Having a history of nasal symptoms (sneezing, itching, rhinorhoea)	37.7%	Unspecified Rhinitis	Symptoms-based	Ever	No
10.1186/1471-2466-12-17	Dennis et al. 2012	Colombia	1-59 years	5978	Cross-sectional (2009-2010)	2009-2010	Interview administred questionnaire	Have you (or your child) ever had a problem with sneezing or a running or blocked nose, when you (or your child) DID NOT have a cold or the flu?”	38.0%	Unspecified Rhinitis	Symptoms-based	Ever	No
10.1016/j.anai.2013.08.015	Song et al. 2013	South Korea	≥65 years	855	Baseline of longitudinal study KLoSHA 2005 - 2006	2005-2006	Interview administred questionnaire + health examination	"Have you had sneezing or a runny or blocked nose without a cold in the past 12 months?" AND positive SPT	5.02%	Allergic Rhinitis	Doctor diagnosis-based	Current	No
10.1289/ehp.1206211	Hoppin et al. 2013	United States	≥16 years	1546	Cross-sectional NHANES 2005-2006	2005-2006	Interview administred questionnaire	"During the past 12 months, {have you/has SP} had an episode of hay fever?" + "Has a doctor or other health professional ever told {you/SP} that {you have/SP s/he has} hay fever?"	7.4%	Allergic Rhinitis	Doctor diagnosis-based	Current	No
	NHIS	United States	≥18 years		Cross-sectional NHIS 2013	2013	Interview administred questionnaire	“During the past 12 months, have you been told by a doctor or other health professional that you had hay fever?”	7.6%	Allergic Rhinitis	Doctor diagnosis-based	Current	No
10.1111/crj.12015	Grønhøj Larsen et al. 2013	Denmark	18-69 years	1277	Cross-sectional Health2006 2007-2008	2007-2008	Questionnaire	"Have you, within the last 12 months, had an itchy or stuffy nose, or have you been sneezing in the summer season?" OR "Have you, within the last 12 months, had an itchy or stuffy nose, or have you been sneezing in the winter season?" OR "Have you, within the last 12 months, had an itchy or stuffy nose, or have you been sneezing following exposure to grass, tress, or flowers?" OR "Have you, withi…	23.1%	Allergic Rhinitis	IgE/SPT-based	Current	Yes
10.1159/000351416	Wüthrich et al. 2013	Switzerland	28-60 years		Follow-up SAPALDIA 2 2001-2003	2001-2003	Interview administred questionnaire	"Do you have any nasal allergies including hay fever?"	Men ≤60 years: 21.6% Men ≥60 years: 13.0% Women ≤60 years: 24.5% Women ≥60 years: 15.4%	Allergic Rhinitis	Symptoms-based	Current	No
10.1159/000339853	Blomme et al. 2013	Belgium	3-86 years	2320	Cross-sectional (2008)	2008	Health examination	Subjects with a positive SPT were questioned about symptoms (watery anterior rhinorrhea, sneezing, or nasal obstruction) and which months these occur in. Next, the examiner evaluated whether the subjects’ symptoms were related to the sensitizations found in the SPT.	30.9%	Allergic Rhinitis	IgE/SPT-based	Current	No
10.1016/j.anai.2013.08.015	Song et al. 2013	South Korea	≥65 years	855	Baseline of longitudinal study KLoSHA 2005 - 2006	2005-2006	Interview administred questionnaire + health examination	"Have you had sneezing or a runny or blocked nose without a cold in the past 12 months?" AND negative SPT	21.8%	Non-Allergic Rhinitis	IgE/SPT-based	Current	No
10.1016/j.anai.2013.08.015	Song et al. 2013	South Korea	≥65 years	984	Baseline of longitudinal study KLoSHA 2005 - 2006	2005-2006	Interview administred questionnaire + health examination	"Have you had sneezing or a runny or blocked nose without a cold in the past 12 months?"	25.6%	Unspecified Rhinitis	Symptoms-based	Current	No
10.1016/j.anai.2013.08.015	Song et al. 2013	South Korea	≥65 years	984	Baseline of longitudinal study KLoSHA 2005 - 2006	2005-2006	Interview administred questionnaire + health examination	"Have you ever had sneezing or a runny or blocked nose when you did not have a cold or flu?"	29.4%	Unspecified Rhinitis	Symptoms-based	Ever	No
10.1111/all.12207	Morais-Almeida et al. 2013	Portugal	≥65 years	3678	Cross-sectional (2008)	2008	Interview administred questionnaire	Presence, usually or in the last 12 months, of at least two of the following symptoms: ‘repeated sneezing and itchy nose’; ‘blocked nose for more than one whole hour’; or ‘runny nose when not having a cold or flu’	29.8%	Unspecified Rhinitis	Symptoms-based	Current	No
10.1289/ehp.1206211	Hoppin et al. 2013	United States	≥16 years	1546	Cross-sectional NHANES 2005-2006	2005-2006	Interview administred questionnaire	"During the past 12 months, {have you/has SP} had a problem with sneezing, or a runny, or blocked nose when {you/s/he} did not have a cold or the flu?"	35.4%	Unspecified Rhinitis	Symptoms-based	Current	Yes
10.1111/crj.12015	Grønhøj Larsen et al. 2013	Denmark	18-69 years	1277	Cross-sectional Health2006 2007-2008	2007-2008	Questionnaire	"Have you, within the last 12 months, had an itchy or stuffy nose, or have you been sneezing in the summer season?" OR "Have you, within the last 12 months, had an itchy or stuffy nose, or have you been sneezing in the winter season?" OR "Have you, within the last 12 months, had an itchy or stuffy nose, or have you been sneezing following exposure to grass, tress, or flowers?" OR "Have you, withi…	56.6%	Unspecified Rhinitis	Symptoms-based	Current	No
10.1016/j.jaci.2013.10.035	Sozańska et al. 2014	Poland	5-86 years	1664	Cross-sectional (2003)	2003	Interview administred questionnaire	"Has a doctor ever told you that you have hay fever?"	4.81% Urban: 7.1% Rural: 3.0%	Allergic Rhinitis	Doctor diagnosis-based	Ever	No
10.1186/1939-4551-7-19	Mahboud et al.	United Arab Emirates	Adults	1229	Cross-sectional study (2010)	2010	Interview administred questionnaire	Do you have any nasal allergies including hay fever?	7.0%	Allergic Rhinitis	Symptoms-based	Current	No
	Blackwell et al. 2014	United States	≥18 years	34525	Cross-sectional NHIS 2012	2012	Interview administred questionnaire	“During the past 12 months, have you been told by a doctor or other health professional that you had hay fever?”	7.5%	Allergic Rhinitis	Doctor diagnosis-based	Current	No
10.1016/j.jaci.2013.10.035	Sozańska et al. 2014	Poland	5-99 years	1676	Cross-sectional (2012)	2012	Interview administred questionnaire	"Has a doctor ever told you that you have hay fever?"	7.69% Urban: 7.2% Rural: 7.7%	Allergic Rhinitis	Doctor diagnosis-based	Ever	No
10.1371/journal.pone.0105125	Wang et al. 2014	Sweden	≥ 18 years	5775	Cross-sectional study (2008)	2008	Postal questionnaire	Irritating, stuffy or runny nose in the last 3 months and pollen or furry pet allergy, but no respiratory infections.	7.7%	Allergic Rhinitis	Symptoms-based	Current	No
	NHIS	United States	≥18 years		Cross-sectional NHIS 2014	2014	Interview administred questionnaire	“During the past 12 months, have you been told by a doctor or other health professional that you had hay fever?”	7.7%	Allergic Rhinitis	Doctor diagnosis-based	Current	No
10.3109/10641963.2013.804545	Li et al. 2014	United States	≥20 years	3912	Cross-sectional NHANES 2005-2006	2005-2006	Interview administred questionnaire	"Has a doctor or other health professional ever told you/survey participant tha you have/she/he has hay fever ?"	13.5%	Allergic Rhinitis	Doctor diagnosis-based	Ever	No
10.5415/apallergy.2014.4.1.25	Sonomjamts et al. 2014	Mongolia	≥20 years	1201	Cross-sectional		Interview administred questionnaire	Allergic rhinitis is defined as presence to all of its 3 symptoms including sneezing, running nose and nasal congestion accompanied with itchy eye and redness	14.6%	Allergic Rhinitis	Symptoms-based	Current	No
10.2500/ajra.2014.28.4040	Rhee et al. 2014	South Korea	10-83 years	2305	Cross-sectional KNHANES V-1 (2010)	2010	Interview administred questionnaire + health examination	Being positive for at least one specific IgE and reporting at least one subjective allergic symptom such as sneezing, watery rhinorrhea, nasal obstruction, and itching without fever or sore throat within the last year.	16.2%	Allergic Rhinitis	IgE/SPT-based	Current	No
	Canuel et al. 2014	Canada	≥ 15 years	38154	Cross-sectional study QPHS 2008-2009	2008-2009	Telephone interview	"Has a doctor ever told you that: a) You have allergic rhinitis? b) You have hay fever? c) You are allergic to ragweed?"	0.17	Allergic Rhinitis	Doctor diagnosis-based	Ever	No
	Canuel et al. 2014	Canada	≥ 15 years	38154	Cross-sectional study QPHS 2008-2009	2008-2009	Telephone interview	"In the past 12 months, that is, the period beginning on (date 12 months ago) and ending yesterday, did you have episodes of sneezing, or have a dripping or stuffy nose when you did not have a cold or flu?" AND "In the past 12 months, were these nasal problems accompanied by watery and itchy eyes?"	0.17	Allergic Rhinitis	Symptoms-based	Current	No
10.1371/journal.pone.0105125	Wang et al. 2014	Sweden	≥ 18 years	5775	Cross-sectional study (2008)	2008	Postal questionnaire	Irritating, stuffy or runny nose in the last 3 months but no pollen or furry pet allergy and no respiratory infections.	12.0%	Non-Allergic Rhinitis	Symptoms-based	Current	No
10.1371/journal.pone.0114950	Li et al. 2014	China	All ages	9899	Cross-sectional study (2009-2010)	2009-2010	Interview administred questionnaire	typical AR symptoms (e.g., nasal itching, sneezing, nasal obstruction and rhinorrhea) within the last 12 months.	6.2%	Unspecified Rhinitis	Symptoms-based	Current	No
10.5415/apallergy.2014.4.1.25	Sonomjamts et al. 2014	Mongolia	≥20 years	1201	Cross-sectional		Interview administred questionnaire	Allergic rhinitis is defined as presence to all of its 3 symptoms including sneezing, running nose and nasal congestion	23.6%	Unspecified Rhinitis	Symptoms-based	Current	No
10.1016/j.jaci.2013.10.035	Sozańska et al. 2014	Poland	5-99 years	1676	Cross-sectional (2012)	2012	Interview administred questionnaire	"Problem with sneezing or a runny or blocked nose or itchy eyes in April, May, June, or July"	27.5% Urban: 35.0% Rural: 19.0%	Unspecified Rhinitis	Symptoms-based	Current	No
10.1016/j.jaci.2013.10.035	Sozańska et al. 2014	Poland	5-86 years	1664	Cross-sectional (2003)	2003	Interview administred questionnaire	"Problem with sneezing or a runny or blocked nose or itchy eyes in April, May, June, or July"	30.0% Urban: 43.8% Rural: 19.1%	Unspecified Rhinitis	Symptoms-based	Current	No
10.1016/j.jaci.2013.10.035	Sozańska et al. 2014	Poland	5-99 years	1676	Cross-sectional (2012)	2012	Interview administred questionnaire	"In last 12 mo, have you had a problem with sneezing or a runny or blocked nose or itchy eyes when you (your child) did not have a cold or flu?"	32.6% Urban: 38.2% Rural: 25.5%	Unspecified Rhinitis	Symptoms-based	Current	No
10.1016/j.jaci.2013.10.035	Sozańska et al. 2014	Poland	5-86 years	1664	Cross-sectional (2003)	2003	Interview administred questionnaire	"In last 12 mo, have you had a problem with sneezing or a runny or blocked nose or itchy eyes when you (your child) did not have a cold or flu?"	35.2% Urban: 46.5% Rural: 25.9%	Unspecified Rhinitis	Symptoms-based	Current	No
10.1371/journal.pone.0105125	Wang et al. 2014	Sweden	≥ 18 years	5775	Cross-sectional study (2008)	2008	Postal questionnaire	Irritating, stuffy or runny nose in the last 3 months	51.0%	Unspecified Rhinitis	Symptoms-based	Current	No
10.1016/j.anai.2015.03.008	Song et al. 2015	South Korea	≥65 years	1311	Cross-sectional (2005-2007)	2005-2007	Interview administred questionnaire + health examination	"Have you experienced sneezing or runny or blocked nose without a cold in the past 12 months?" AND positive SPT	3.65% Urban: 5.0% Semi-urban: 1.6% Rural: 10.7%	Allergic Rhinitis	IgE/SPT-based	Current	No
10.4168/aair.2015.7.2.148	Zheng et al. 2015	China	18-65 years	246	Cross-sectional study (2008)	2008	Interview administred questionnaire + health examination	Sneezing, runny, blocked, or itchy nose within the last 12 months, unrelated to suffering from upper respiratory infections + SPT positive to at least 1 aeroallergen	6.2% in rural area 7.2% in urban area	Allergic Rhinitis	IgE/SPT-based	Current	Yes
	NHIS	United States	≥18 years		Cross-sectional NHIS 2015	2015	Interview administred questionnaire	“During the past 12 months, have you been told by a doctor or other health professional that you had hay fever?”	7.9%	Allergic Rhinitis	Doctor diagnosis-based	Current	No
10.3402/ecrj.v2.25401	Pallasaho et al. 2015	Estonia	26-60 years	700	Cross-sectional FinES (1997-2003)	1997-2003	Interview administred questionnaire	"Do you have or have you ever had hay fever, allergic rhinitis or allergic conjunctivitis?" + SPT	9.1%	Allergic Rhinitis	IgE/SPT-based	Ever	No
10.1016/j.anai.2015.03.008	Song et al. 2015	South Korea	≥65 years	1311	Cross-sectional (2005-2007)	2005-2007	Interview administred questionnaire + health examination	"Have you experienced sneezing or runny or blocked nose without a cold in the past 12 months?" AND "Has this nose problem been accompanied by itchy or watery eyes?"	13.4% Urban: 14.3% Semi-urban: 12.3% Rural: 9.1%	Allergic Rhinitis	Symptoms-based	Current	No
10.3402/ecrj.v2.25401	Pallasaho et al. 2015	Estonia	26-60 years	700	Cross-sectional FinES (1997-2003)	1997-2003	Interview administred questionnaire	"Do you have or have you ever had hay fever, allergic rhinitis or allergic conjunctivitis?"	21.1%	Allergic Rhinitis	Symptoms-based	Ever	No
10.1186/s13223-015-0101-1	Cazzoletti et al. 2016	Italy	20 - 84 years	13691	Cross-sectional GEIRD study	2009-2010	Postal questionnaire	"Do you have any nasal allergies including hay fever?"	24.6% 20-44 years: 27.4% 45-64 years: 20.6% 65-84 years: 17.4%	Allergic Rhinitis	Symptoms-based	Current	No
10.1159/000442872	Antonicelli et al 2015	Italy	20-44 years	5162	Cross-sectional GEIRD 2007-2010	2007-2010	Postal questionnaire	"Do you have any nasal allergies including hay fever?"	25.4%	Allergic Rhinitis	Symptoms-based	Current	No
10.3402/ecrj.v2.25401	Pallasaho et al. 2015	Finland	26-60 years	459	Cross-sectional FinES (1997-2003)	1997-2003	Interview administred questionnaire	"Do you have or have you ever had hay fever, allergic rhinitis or allergic conjunctivitis?" + SPT	28.5%	Allergic Rhinitis	IgE/SPT-based	Ever	No
10.1016/j.jaci.2015.06.015	Warm et al. 2015	Sweden	21-86 years	737	Prospective study 2006-2009	2006-2009	Postal questionnaire + health examination	‘‘Have you or have you had allergic rhinitis or hay fever?’’ + ‘‘Have you had sneezing, runny nose, or nasal congestion without having a cold in the last 12 months?’’ or ‘‘Have you used medication for rhinitis in the last 12 months?’’	29.7%	Allergic Rhinitis	Symptoms-based	Current	Yes
10.1016/j.jaci.2015.06.015	Warm et al. 2015	Sweden	21-86 years	737	Prospective study 2006-2009	2006-2009	Postal questionnaire + health examination	‘‘Have you or have you had allergic rhinitis or hay fever?’’	30.2%	Allergic Rhinitis	Symptoms-based	Ever	Yes
10.3402/ecrj.v2.25401	Pallasaho et al. 2015	Finland	26-60 years	459	Cross-sectional FinES (1997-2003)	1997-2003	Interview administred questionnaire	"Do you have or have you ever had hay fever, allergic rhinitis or allergic conjunctivitis?"	42.3%	Allergic Rhinitis	Symptoms-based	Ever	No
10.1186/s13223-015-0101-1	Cazzoletti et al. 2015	Italy	20-84 years	13691	Cross-sectional GEIRD study	2009-2010	Postal questionnaire	positive answer to "Have you ever had a problem with sneezing, or a runny or a blocked nose when you did not have a cold or the flu?" and "Do you still have this nose problem?" negative answer to "Do you have any nasal allergies including hay fever?"	11.6% 20-44 years: 12.7% 45-64 years: 9.3% 65-84 years: 12.0%	Non-Allergic Rhinitis	Symptoms-based	Current	No
10.1016/j.anai.2015.03.008	Song et al. 2015	South Korea	≥65 years	1311	Cross-sectional (2005-2007)	2005-2007	Interview administred questionnaire + health examination	"Have you experienced sneezing or runny or blocked nose without a cold in the past 12 months?" AND negative SPT	18.8% Urban: 21.8% Semi-urban: 16.6% Rural: 10.7%	Non-Allergic Rhinitis	IgE/SPT-based	Current	No
10.1371/journal.pone.0123099	Pefura-Yone et al. 2015	Cameroon	>19 years	2304	Cross-sectional study (2013-2014)	2013-2014	Interview administred questionnaire	Sneezing, nasal blockage or rhinorrhoea at the time the subject did not have cold or flu in the last 12 months	10.4%	Unspecified Rhinitis	Symptoms-based	Current	Yes
10.4103/0022-3859.159418	Sinha et al. 2015	India	≥30 years	1203	Cross-sectional (2012)	2012	Interview administred questionnaire	Two or more symptoms out of : watery runny nose, nasal itching, nasal obstruction or sneezing, lasting for at least one hour per day; for 4 days or more per week and also for 4 or more weeks in past 12 months	0.11	Unspecified Rhinitis	Symptoms-based	Current	No
10.1371/journal.pone.0123099	Pefura-Yone et al. 2015	Cameroon	>19 years	2304	Cross-sectional study (2013-2014)	2013-2014	Interview administred questionnaire	Sneezing, nasal blockage or rhinorrhoea at the time the subject did not have cold or flu during the lifetime of the participant	11.4%	Unspecified Rhinitis	Symptoms-based	Ever	Yes
10.4168/aair.2015.7.2.148	Zheng et al. 2015	China	18-65 years	2302	Cross-sectional study (2008)	2008	Interview administred questionnaire	Sneezing, runny, blocked, or itchy nose within the last 12 months, unrelated to suffering from upper respiratory infections	15.5%	Unspecified Rhinitis	Symptoms-based	Current	Yes
10.1016/j.anai.2015.03.008	Song et al. 2015	South Korea	≥65 years	1311	Cross-sectional (2005-2007)	2005-2007	Interview administred questionnaire + health examination	"Have you experienced sneezing or runny or blocked nose without a cold in the past 12 months?"	22.4% Urban: 26.8% Semi-urban: 18.2% Rural: 11.5%	Unspecified Rhinitis	Symptoms-based	Current	No
10.12932/AP0554.33.2.2015	An et al. 2015	South Korea	6-97 years	31217	Cross-sectional study KNHANES 2008-2011	2008-2011	Interview administred questionnaire	symptoms such as a runny nose, sneezing, and nasal blockage without fever or a sore throat, within the previous year	27.0%	Unspecified Rhinitis	Symptoms-based	Current	No
10.1371/journal.pone.0131957	Shargorodsky et al. 2015	United States	20-85 years	4339	Cross-sectional study NHANES 2005-2006	2005-2006	Interview administred questionnaire	“During the last 12 months have you had a problem with sneezing, or a runny, or blocked nose when you did not have a cold or the flu?”	32.4%	Unspecified Rhinitis	Symptoms-based	Current	Yes
10.3402/ecrj.v2.25401	Pallasaho et al. 2015	Finland	26-60 years	459	Cross-sectional FinES (1997-2003)	1997-2003	Interview administred questionnaire	"Are you often bothered by a blocked or runny nose?"	35.7%	Unspecified Rhinitis	Symptoms-based	Current	No
10.1186/s13223-015-0101-1	Cazzoletti et al. 2015	Italy	20-84 years	13691	Cross-sectional GEIRD study	2009-2010	Postal questionnaire	positive answer to: "Do you have any nasal allergies including hay fever?" OR positive answer to "Have you ever had a problem with sneezing, or a runny or a blocked nose when you did not have a cold or the flu?" and "Do you still have this nose problem?" negative answer to "Do you have any nasal allergies including hay fever?"	36.1% 20-44 years: 39.1% 45-64 years: 29.9% 65-84 years: 29.4%	Unspecified Rhinitis	Symptoms-based	Current	No
10.3402/ecrj.v2.25401	Pallasaho et al. 2015	Estonia	26-60 years	700	Cross-sectional FinES (1997-2003)	1997-2003	Interview administred questionnaire	"Are you often bothered by a blocked or runny nose?"	39.1%	Unspecified Rhinitis	Symptoms-based	Current	No
10.3109/02770903.2015.1058394	Rennie et al. 2016	Canada	>18 years	7148	Cross-sectional 2010-2011	2010-2011	Mailed questionnaire	Report of hay fever during the past 12 months	5.7%	Allergic Rhinitis	Symptoms-based	Current	No
	NHIS	United States	≥18 years		Cross-sectional NHIS 2016	2016	Interview administred questionnaire	“During the past 12 months, have you been told by a doctor or other health professional that you had hay fever?”	6.2%	Allergic Rhinitis	Doctor diagnosis-based	Current	No
10.3109/02770903.2015.1058394	Rennie et al. 2016	Canada	>18 years	7148	Cross-sectional 2010-2011	2010-2011	Mailed questionnaire	Report of hay fever during the lifetime	12.3%	Allergic Rhinitis	Symptoms-based	Ever	No
10.4168/aair.2016.8.1.49	Kim et al. 2016	South Korea	≥19 years	11154	Cross-sectional KNHANES V (2011-2012)	2011-2012	Interview administred questionnaire + health examination	“Have you been diagnosed with allergic rhinitis by a doctor?”	0.132	Allergic Rhinitis	Doctor diagnosis-based	Ever	Yes
10.1007/s40629-016-0092-6	Bergmann et al. 2016	Germany	18-79 years	7988	Cross-sectional DEGS1 2008-2011	2008-2011	Interview administred questionnaire	Self-reported doctor diagnosed hay fever	14.8%	Allergic Rhinitis	Doctor diagnosis-based	Ever	No
10.1016/j.alit.2015.11.004	Abramson et al. 2016	Switzerland	28-70 years	5834	Cohort study SAPALDIA 2 2001-2003	2001-2003	Interview administred questionnaire	Do you have any nasal allergies including hay fever? + positive Phadiatop	15.2%	Allergic Rhinitis	IgE/SPT-based	Current	No
10.1001/jamaoto.2015.3142	Ahn et al. 2016	South Korea	>7 years	2298	Cross-sectional KNHANES 2010	2010	Interview administred questionnaire	AR symptoms (sneezing, rhinorrhea, nasal obstruction, and nasal itching) lasting for several days regardless of a common cold in the last 12 months. + specific IgE	16.1%	Allergic Rhinitis	IgE/SPT-based	Current	No
10.1111/all.12874	Wang et al. 2016	China	16-65 years	36577	Cross-sectional (2011)	2011	Telephone interview	"In the past 12 months, have you or your family members ever had a problem with sneezing, or a runny, blocked or itchy nose, when you were exposed to allergens such as seasonal pollens, dust mites, etc., and did not have a cold or the flu?"	17.7%	Allergic Rhinitis	Symptoms-based	Current	Yes
10.1016/j.alit.2015.11.004	Abramson et al. 2016	Switzerland	28-70 years	5834	Cohort study SAPALDIA 2 2001-2003	2001-2003	Interview administred questionnaire	Do you have any nasal allergies including hay fever?	20.7%	Allergic Rhinitis	Symptoms-based	Current	No
10.1038/npjpcrm.2015.82	Cardell t al. 2016	Sweden	18-65 years	3501	Cross-sectional (2013)	2013	Mailed questionnaire	"Do you have any nasal allergies including hay fever?"	24.0%	Allergic Rhinitis	Symptoms-based	Current	No
10.1183/13993003.01702-2015	Jousilahti et al. 2016	Finland	25-64 years	7158	Cross-sectional FINRISK study 1997	1997	Self-administred questionnaire	"Have you ever had hay fever or other allergic nasal symptoms?" "Yes in the past 12 months"	29.4%	Allergic Rhinitis	Symptoms-based	Current	Yes
10.1183/13993003.01702-2015	Jousilahti et al. 2016	Finland	25-64 years	8468	Cross-sectional FINRISK study 2002	2002	Self-administred questionnaire	"Have you ever had hay fever or other allergic nasal symptoms?" "Yes in the past 12 months"	30.3%	Allergic Rhinitis	Symptoms-based	Current	Yes
10.1183/13993003.01702-2015	Jousilahti et al. 2016	Finland	25-64 years	6193	Cross-sectional FINRISK study 2007	2007	Self-administred questionnaire	"Have you ever had hay fever or other allergic nasal symptoms?" "Yes in the past 12 months"	32.2%	Allergic Rhinitis	Symptoms-based	Current	Yes
10.1183/13993003.01702-2015	Jousilahti et al. 2016	Finland	25-64 years	5120	Cross-sectional FINRISK study 2012	2012	Self-administred questionnaire	"Have you ever had hay fever or other allergic nasal symptoms?" "Yes in the past 12 months"	32.6%	Allergic Rhinitis	Symptoms-based	Current	Yes
10.1016/j.alit.2015.11.004	Abramson et al. 2016	Switzerland	≥ 18 years	5834	Cohort study SAPALDIA 2 2001-2003	2001-2003	Interview administred questionnaire	Do you have any nasal allergies including hay fever? + negative Phadiatop	5.5%	Non-Allergic Rhinitis	IgE/SPT-based	Current	No
10.1111/all.12874	Wang et al. 2016	China	16-65 years	36577	Cross-sectional (2011)	2011	Telephone interview	"In the past 12 months, have you or your family members ever had a problem with sneezing, or a runny, blocked or itchy nose, when exposed to cold or dry air, temperature changes, airborne irritants, foods (especially hot and spicy foods), alcoholic beverages, or exercise?"	16.4%	Non-Allergic Rhinitis	Symptoms-based	Current	Yes
10.1001/jamaoto.2015.3142	Ahn et al. 2016	South Korea	>7 years	35511	Cross-sectional KNHANES 2008-2012	2008-2012	Interview administred questionnaire	AR symptoms (sneezing, rhinorrhea, nasal obstruction, and nasal itching) lasting for several days regardless of a common cold in the last 12 months.	27.5%	Unspecified Rhinitis	Symptoms-based	Current	No
10.1186/s13601-016-0112-0	Rönmark et al. 2016	Sweden	16-75 years	1172	Cross-sectional WSAS study (2008)	2008	Mailed questionnaire	Either nasal blockage: “Do you have nasal blockage more or less constantly?’, or runny nose: “Do you have a runny nose more or less constantly?”, or both of the following: “Have you had sneezing, runny nose or nasal blockage apart from colds during the last 12 months?” and “Have these nasal symptoms occurred simultaneously with itching and running eyes?”	42.8%	Unspecified Rhinitis	Symptoms-based	Current	No
10.1186/s13601-016-0112-0	Rönmark et al. 2016	Sweden	16-75 years	1172	Cross-sectional WSAS study (2008)	2008	Mailed questionnaire	Either “Have you ever had nasal allergies or hay fever?”, or nasal blockage: “Do you have nasal blockage more or less constantly?’, or runny nose: “Do you have a runny nose more or less constantly?”	47.0%	Unspecified Rhinitis	Symptoms-based	Ever	Yes
	NHIS	United States	≥18 years		Cross-sectional NHIS 2017	2017	Interview administred questionnaire	“During the past 12 months, have you been told by a doctor or other health professional that you had hay fever?”	7.7%	Allergic Rhinitis	Doctor diagnosis-based	Current	No
10.1016/j.jaip.2016.09.016	Upperman et al. 2017	United States	>18 years	505386	Cross-sectional NHIS 1997-2013	1997-2013	Interview administred questionnaire	“During the past 12 months, have you been told by a doctor or other health professional that you had hay fever?”	8.43%	Allergic Rhinitis	Doctor diagnosis-based	Current	No
10.4168/aair.2017.9.4.329	Park et al. 2017	South Korea	≥10 years	2342	Cross-sectional KNHANES V (2010-2012)	2010-2012	Interview administred questionnaire	Self-reported allergic rhinitis	29.0%	Allergic Rhinitis	Symptoms-based		No
10.1186/s13223-018-0298-x	Al-Digheari et al, 2018	Egypt	≥18 years	10014	Cross-sectional SNAPSHOT (2014-2016)	2014-2016	Self-reported questionnaire	SFAR≥7	0.036	Allergic Rhinitis	Symptoms-based	Current	Yes
10.1186/s13223-018-0298-x	Al-Digheari et al, 2018	Turkey	≥18 years	10000	Cross-sectional SNAPSHOT (2014-2016)	2014-2016	Self-reported questionnaire	SFAR≥7	0.064	Allergic Rhinitis	Symptoms-based	Current	Yes
10.1186/s13223-018-0298-x	Al-Digheari et al, 2018	Gulf cluster (Kuwait, Saudi Arabia, United Arab Emirates)	≥18 years	13472	Cross-sectional SNAPSHOT (2014-2016)	2014-2016	Self-reported questionnaire	SFAR≥7	0.064	Allergic Rhinitis	Symptoms-based	Current	Yes
	NHIS	United States	≥18 years		Cross-sectional NHIS 2018	2018	Interview administred questionnaire	“During the past 12 months, have you been told by a doctor or other health professional that you had hay fever?”	7.3%	Allergic Rhinitis	Doctor diagnosis-based	Current	No
10.1539/joh.2017-0234-OA	Park et al. 2018	South Korea	from 19 to over 60 years	46965	Cross-sectional KNHANES (2007-2015)	2007-2015	Interview administred questionnaire	Have you ever been diagnosed with allergic rhinitis by a doctor?	12.3% Men: 10.7% Women: 13.5%	Allergic Rhinitis	Doctor diagnosis-based	Ever	Yes
	Shokouhi Shoormasti et al. 2018	Iran	18-45 years	2569	Cross-sectional (2013-2016)	2013-2016	Interview administred questionnaire	" Were you told by a doctor that you have hay fever or nasal allergy?"	15.4%	Allergic Rhinitis	Doctor diagnosis-based	Ever	Yes
10.1186/s13223-018-0299-9	Huang et al. 2018	China	5-68 years	1084	Cross-sectional (2011)	2011	Interview and SPT	If subjects had more than two of the four following typical symptoms of rhinitis; including sneezing, rhinorrhea, nasal congestion and itching in the past 12 months, excluding the effect of upper respiratory infections. AND positive SPT	15.41%	Allergic Rhinitis	IgE/SPT-based	Current	No
10.1111/all.13388	Wang et al. 2018	China	from 0 to over 60 years	6043	Cross-sectional (2015)	2015	Interview administred questionnaire	The subjects with at least two of the four symptoms suggestive of AR (itchy nose, sneezing, runny and blocked nose) for at least 1 hour on most days during the past year. AND If allergic sensitization was confirmed by medical history (particularly in the pollen season), clinical examination and SPT	18.5%	Allergic Rhinitis	IgE/SPT-based	Current	No
10.1186/s12890-018-0690-9	Janson et al. 2018	Northern Europe (Iceland, Norway, Denmark, Sweden, Estonia)	20 - 44 years	11269	Cross-sectional ECRHS I (1990 - 1994)	1990-1994	Postal questionnaire	“Do you have any nasal allergies including allergic rhinitis?”	19.7%	Allergic Rhinitis	Symptoms-based	Current	No
10.1186/s12890-018-0690-9	Janson et al. 2018	Northern Europe (Iceland, Norway, Denmark, Sweden, Estonia)	24-56 years	11269	Cross-sectional RHINE II (1999 - 2001)	1999-2001	Postal questionnaire	“Do you have any nasal allergies including allergic rhinitis?”	23.1%	Allergic Rhinitis	Symptoms-based	Current	No
10.1186/s12890-018-0690-9	Janson et al. 2018	Northern Europe (Iceland, Norway, Denmark, Sweden, Estonia)	35-67 years	11269	Cross-sectional RHINE III (2010 - 2012)	2010-2012	Postal questionnaire	“Do you have any nasal allergies including allergic rhinitis?”	24.7%	Allergic Rhinitis	Symptoms-based	Current	No
	Fazlollahi et al. 2018	Iran	20-44 years	5500	Cross-sectional (2010)	2010	Interview administred questionnaire	"Do you have any nasal allergies including hay fever?"	26.7%	Allergic Rhinitis	Symptoms-based	Current	No
	Shokouhi Shoormasti et al. 2018	Iran	18-45 years	2569	Cross-sectional (2013-2016)	2013-2016	Interview administred questionnaire	"Have you ever had “hay fever” or other allergic nasal symptoms (sneezing, itchy, runny nose) as from pollen or animals?"	28.3%	Allergic Rhinitis	Doctor diagnosis-based	Ever	Yes
10.1186/s13223-018-0299-9	Huang et al. 2018	China	5-68 years	1084	Cross-sectional (2011)	2011	Interview and SPT	If subjects had more than two of the four following typical symptoms of rhinitis; including sneezing, rhinorrhea, nasal congestion and itching in the past 12 months, excluding the effect of upper respiratory infections. AND negative SPT	31.37%	Non-Allergic Rhinitis	IgE/SPT-based	Current	No
10.1016/j.jaip.2017.11.032	Morgan et al. 2018	Uganda	≥ 35 years	1308	Cross-sectional (2015-2016)	2015-2016	Interview administred questionnaire	Current rhinitis was defined as sneezing, runny or blocked nose, or itchy eyes without cold or flu-like symptoms within 12 months.	11.9% (age ajusted)	Unspecified Rhinitis	Symptoms-based	Current	No
10.1111/crj.12570	Sonia et al. 2018	Tunisia	>15 years	2809	Cross-sectional (2009-2010)	2009-2010	Interview administred questionnaire	Current rhinitis: “Do you have usually or in the last 12 months, of at least two of the following symptoms: “repeated sneezing and itchy nose”; “blocked nose for more than one whole hour” or “runny nose when not having a cold or flu”. OR Rhinoconjunctivitis: Rhinitis + “Do nasal symptoms usually occur along with red or itchy-watery eyes?”	13.4%	Unspecified Rhinitis	Symptoms-based	Current	No
	Shokouhi Shoormasti et al. 2018	Iran	18-45 years	2569	Cross-sectional (2013-2016)	2013-2016	Interview administred questionnaire	"Have you ever had recurrent or chronic nasal symptoms (sneezing, runny or stuffy nose) not related to a cold or a “flu”?"	29.1%	Unspecified Rhinitis	Symptoms-based	Ever	Yes
10.1111/all.13388	Wang et al. 2018	China	from 0 to over 60 years	6043	Cross-sectional (2015)	2015	Interview administred questionnaire	The subjects with at least two of the four symptoms suggestive of AR (itchy nose, sneezing, runny and blocked nose) for at least 1 hour on most days during the past year	32.4%	Unspecified Rhinitis	Symptoms-based	Current	No
10.1016/j.anorl.2017.07.003	Flatin et al. 2018	Benin	6-65 years	395	Cross-sectional (2016)	2016	Interview administred questionnaire	Simultaneous presence of rhinorrhea, nasal obstruction and sneezing without evidence of respiratory infection	35.7%	Unspecified Rhinitis	Symptoms-based	Current	No
10.1002/alr.22174	Roxbury et al. 2018	United States	≥ 18 years	5563	Cross-sectional NHANES 2005-2006	2005-2006	Interview administred questionnaire	"During the past 12 months, have you had a problem with sneezing, or a runny, or blocked nose when you did not have a cold or the flu?" or "During the past 12 months, have you had an episode of hay fever?"	36.5%	Unspecified Rhinitis	Symptoms-based	Current	Yes
10.1186/s13223-018-0299-9	Huang et al. 2018	China	5-68 years	1084	Cross-sectional (2011)	2011	Interview and SPT	If subjects had more than two of the four following typical symptoms of rhinitis; including sneezing, rhinorrhea, nasal congestion and itching in the past 12 months, excluding the effect of upper respiratory infections.	46.77%	Unspecified Rhinitis	Symptoms-based	Current	No
10.1111/all.14046	Leth‐Møller et al. 2019	Denmark	18-69 years	573	Health examination study Allergy90 (1990-1991)	1990-1991	Mailed questionnaire + health examination	a) Itchy or stuffy nose or sneezing when near grass, trees, or flowers within the last 12 months OR b) Itchy or stuffy nose or sneezing when near furry animals within the last 12 months OR c) Itchy or stuffy nose or sneezing when cleaning rooms or making beds, or when in bed within the last 12 months AND sIgE sensitisation	6.5%	Allergic Rhinitis	IgE/SPT-based	Current	Yes
10.1111/all.14046	Leth‐Møller et al. 2019	Denmark	18-69 years	573	Health examination study Allergy90 (1990-1991)	1990-1991	Mailed questionnaire + health examination	"Has a physician ever told you that you have hay fever?"	8.0%	Allergic Rhinitis	Doctor diagnosis-based	Ever	No
10.1111/all.14046	Leth‐Møller et al. 2019	Denmark	18-69 years	3471	Health examination study Health2006 (2006-2008)	2006-2008	Health examination	a) Itchy or stuffy nose or sneezing when near grass, trees, or flowers within the last 12 months OR b) Itchy or stuffy nose or sneezing when near furry animals within the last 12 months OR c) Itchy or stuffy nose or sneezing when cleaning rooms or making beds, or when in bed within the last 12 months AND sIgE sensitisation	15.8%	Allergic Rhinitis	IgE/SPT-based	Current	Yes
10.1111/all.14046	Leth‐Møller et al. 2019	Denmark	18-69 years	3471	Health examination study Health2006 (2006-2008)	2006-2008	Health examination	a) Itchy or stuffy nose or sneezing when near grass, trees, or flowers within the last 12 months OR b) Itchy or stuffy nose or sneezing when near furry animals within the last 12 months OR c) Itchy or stuffy nose or sneezing when cleaning rooms or making beds, or when in bed within the last 12 months AND SPT sensitisation	16.7%	Allergic Rhinitis	IgE/SPT-based	Current	Yes
10.1111/all.14046	Leth‐Møller et al. 2019	Denmark	18-69 years	1522	Health examination study Health2010 (2010-2011)	2010-2011	Health examination	a) Itchy or stuffy nose or sneezing when near grass, trees, or flowers within the last 12 months OR b) Itchy or stuffy nose or sneezing when near furry animals within the last 12 months OR c) Itchy or stuffy nose or sneezing when cleaning rooms or making beds, or when in bed within the last 12 months AND SPT sensitisation	17.0%	Allergic Rhinitis	IgE/SPT-based	Current	Yes
10.1111/all.14046	Leth‐Møller et al. 2019	Denmark	18-69 years	1522	Health examination study DanFunD (2012-2015)	2012-2015	Health examination	a) Itchy or stuffy nose or sneezing when near grass, trees, or flowers within the last 12 months OR b) Itchy or stuffy nose or sneezing when near furry animals within the last 12 months OR c) Itchy or stuffy nose or sneezing when cleaning rooms or making beds, or when in bed within the last 12 months AND sIgE sensitisation	17.9%	Allergic Rhinitis	IgE/SPT-based	Current	Yes
10.1111/all.14046	Leth‐Møller et al. 2019	Denmark	18-69 years	3471	Health examination study Health2006 (2006-2008)	2006-2008	Health examination	"Has a physician ever told you that you have hay fever?"	17.9%	Allergic Rhinitis	Doctor diagnosis-based	Ever	No
10.1111/all.14046	Leth‐Møller et al. 2019	Denmark	18-69 years	1522	Health examination study Health2010 (2010-2011)	2010-2011	Health examination	"Has a physician ever told you that you have hay fever?"	18.7%	Allergic Rhinitis	Doctor diagnosis-based	Ever	No
10.1111/all.14046	Leth‐Møller et al. 2019	Denmark	18-69 years	7493	Health examination study DanFunD (2012-2015)	2012-2015	Health examination	"Has a physician ever told you that you have hay fever?"	18.9%	Allergic Rhinitis	Doctor diagnosis-based	Ever	No
10.1111/all.14046	Leth‐Møller et al. 2019	Denmark	18-69 years	1251	Health examination study Health2016 (2016-2017)	2016-2017	Health examination	"Has a physician ever told you that you have hay fever?"	20.7%	Allergic Rhinitis	Doctor diagnosis-based	Ever	No
10.1111/all.13941	Ma et al. 2019	Mongolia	18-79 years	3600	Cross-sectional (2015)	2015	Interview	"Have you had any of the following symptoms in the past 12 months after exposure to pollens, house dust mites, or other allergens? (i) Itchy nose; (ii) Sneezing; (iii) Nasal discharge; (iv) Nasal congestion." If the answer was yes and the respondent had two or more of these symptoms, he or she was diagnosed with Self-reported AR. + positive SPTs were identified to at least one of the local allerg…	21.8%	Allergic Rhinitis	IgE/SPT-based	Current	Yes
10.1111/all.14046	Leth‐Møller et al. 2019	Denmark	18-69 years	1251	Health examination study Health2016 (2016-2017)	2016-2017	Health examination	a) Itchy or stuffy nose or sneezing when near grass, trees, or flowers within the last 12 months OR b) Itchy or stuffy nose or sneezing when near furry animals within the last 12 months OR c) Itchy or stuffy nose or sneezing when cleaning rooms or making beds, or when in bed within the last 12 months AND SPT sensitisation	22.0%	Allergic Rhinitis	IgE/SPT-based	Current	Yes
10.1371/journal.pone.0222281	Ozoh et al. 2019	Nigeria	≥ 6 years	20063	Cross-sectional (2017-2018)	2017-2018	Interview administred questionnaire	SFAR ≥ 7	22.8%	Allergic Rhinitis	Symptoms-based	Current	No
10.1111/all.13840	Borna et al. 2019	Sweden	16-75 years	15725	Cross-sectional WSAS I (2008)	2008	Postal questionnaire	“Have you now, or have you ever had allergic rhinitis (hay‐fever)?”	26.9% Women: 27.6% Men: 26%	Allergic Rhinitis	Symptoms-based	Ever	Yes
10.1111/all.13840	Borna et al. 2019	Sweden	16-75 years	24534	Cross-sectional WSAS II (2016)	2016	Postal questionnaire	“Have you now, or have you ever had allergic rhinitis (hay‐fever)?”	28.6% Women: 29.5% Men: 27.6%	Allergic Rhinitis	Symptoms-based	Ever	Yes
10.1111/all.13941	Ma et al. 2019	Mongolia	18-79 years	3600	Cross-sectional (2015)	2015	Interview administred questionnaire	"Have you had any of the following symptoms in the past 12 months after exposure to pollens, house dust mites, or other allergens? (i) Itchy nose; (ii) Sneezing; (iii) Nasal discharge; (iv) Nasal congestion." If the answer was yes and the respondent had two or more of these symptoms, he or she was diagnosed with Self-reported AR.	36.3%	Allergic Rhinitis	Symptoms-based	Current	Yes
10.3390/medicina55050131	Acharya et al. 2019	South Korea	All ages	302	Cross-sectional (2017)	2017	Interview administred questionnaire	Having a runny, itchy or stuffed nose without a cold in the last 12 months	0.255	Unspecified Rhinitis	Symptoms-based	Current	No
10.3345/cep.2019.01291	Ha et al. 2020	South Korea	from 19 to over 60 years		Cross-sectional KNHANES (2008-2009)	2008-2009	Interview administred questionnaire	"Have you ever been diagnosed with allergic rhinitis by a doctor?"	19-59 years: 13.5% >= 60 years: 4.3%	Allergic Rhinitis	Doctor diagnosis-based	Ever	Yes
10.3345/cep.2019.01291	Ha et al. 2020	South Korea	from 19 to over 60 years		Cross-sectional KNHANES (2013-2015)	2013-2015	Interview administred questionnaire	"Have you ever been diagnosed with allergic rhinitis by a doctor?"	19-59 years: 16.0% >= 60 years: 5.8%	Allergic Rhinitis	Doctor diagnosis-based	Ever	Yes
10.1007/s00405-020-06256-5	Nam et al. 2020	South Korea	19-64 years	13520	Cross-sectional KNHANES (2008-2012)	2008-2012	Interview administred questionnaire + health examination	"Have you ever been diagnosed with AR by a medical doctor?"	0.165	Allergic Rhinitis	Doctor diagnosis-based	Ever	Yes
10.3345/cep.2019.01291	Ha et al. 2020	South Korea	from 19 to over 60 years		Cross-sectional KNHANES (2016-2017)	2016-2017	Interview administred questionnaire	"Have you ever been diagnosed with allergic rhinitis by a doctor?"	19-59 years: 17.1% >= 60 years: 6.9%	Allergic Rhinitis	Doctor diagnosis-based	Ever	Yes
10.1186/s12890-019-1040-2	Pakkasela et al. 2020	Finland	20-69 years	3967	Cross-sectional FinES (2016)	2016	Postal questionnaire	“yes” to either of the questions “Have you been diagnosed by a doctor as having allergic rhinitis caused by pollens (caused by e.g. birch, grass, mugwort)?” or “Have you been diagnosed by a doctor as having other allergic rhinitis (caused by e.g. cat or dog, but not pollen)?”	17.8%	Allergic Rhinitis	Doctor diagnosis-based	Ever	Yes
10.1007/s00405-020-06256-5	Nam et al. 2020	South Korea	19-64 years	13520	Cross-sectional KNHANES (2010)	2010	Interview administred questionnaire + health examination	Allergy test-based AR was defined by measuring the serum level of the specific IgE for three representative indoor aeroallergens, namely, Dermatophagoides farina, cockroach, and dog dander, with a cutoff value of 0.35 kU/L	0.238	Allergic Rhinitis	IgE/SPT-based	Current	No
10.1016/j.aller.2020.03.010	Oliveira et al. 2020	Brazil	All ages	1439	Cross-sectional (2018)	2018	Interview administred questionnaire	"Have you ever had or have hay fever?"	0.433	Allergic Rhinitis	Symptoms-based	Ever	No
10.1155/2020/7212037	Kakaje et al. 2020	Syria	All ages	968	Cross-sectional (2019)	2019	Online questionnaire	SFAR ≥ 7	0.479	Allergic Rhinitis	Symptoms-based	Current	No
10.1016/j.aller.2020.03.010	Oliveira et al. 2020	Brazil	All ages	1443	Cross-sectional (2011)	2011	Interview administred questionnaire	"Have you ever had or have hay fever?"	0.52	Allergic Rhinitis	Symptoms-based	Ever	No
10.1007/s00405-020-06256-5	Nam et al. 2020	South Korea	19-64 years	13520	Cross-sectional KNHANES (2008-2012)	2008-2012	Interview administred questionnaire + health examination	Symptoms, including nasal obstruction, sneezing, rhinorrhea, and nasal itching that lasts for several days regardless of a common cold in the last 12 months	0.28	Unspecified Rhinitis	Symptoms-based	Current	No
10.1016/j.aller.2020.03.010	Oliveira et al. 2020	Brazil	All ages	1439	Cross-sectional (2018)	2018	Interview administred questionnaire	‘‘Have you ever had sneezing and runny nose in the past 12 months?’’	0.505	Unspecified Rhinitis	Symptoms-based	Current	No
10.1016/j.aller.2020.03.010	Oliveira et al. 2020	Brazil	All ages	1443	Cross-sectional (2011)	2011	Interview administred questionnaire	‘‘Have you ever had sneezing and runny nose in the past 12 months?’’	0.633	Unspecified Rhinitis	Symptoms-based	Current	No
	NHANES	United States	All ages	9822	Cross-sectional NHANES 2005-2006	2005-2006	Interview administred questionnaire	"Has a doctor or other health professional ever told {you/SP} that {you have/SP s/he has} hay fever?" AND "During the past 12 months, {have you/has SP} had an episode of hay fever?"	3.88%	Allergic Rhinitis	Doctor diagnosis-based	Current	No
	NHANES	United States	All ages	9822	Cross-sectional NHANES 2005-2006	2005-2006	Interview administred questionnaire	"Has a doctor or other health professional ever told {you/SP} that {you have/SP s/he has} hay fever?"	6.58%	Allergic Rhinitis	Doctor diagnosis-based	Ever	No
	NHANES	United States	All ages	9822	Cross-sectional NHANES 2005-2006	2005-2006	Interview administred questionnaire	"During the past 12 months, {have you/has SP} had a problem with sneezing, or a runny, or blocked nose when {you/s/he} did not have a cold or the flu?"	27.2%	Unspecified Rhinitis	Symptoms-based	Current	No
	NHANES	United States	All ages	9666	Cross-sectional NHANES 2007-2008	2007-2008	Interview administred questionnaire	"During the past 12 months, {have you/has SP} had an episode of hay fever?"	11.8%	Allergic Rhinitis	Symptoms-based	Current	No
	NHANES	United States	All ages	10109	Cross-sectional NHANES 2009-2010	2009-2010	Interview administred questionnaire	"During the past 12 months, {have you/has SP} had an episode of hay fever?"	12.0%	Allergic Rhinitis	Symptoms-based	Current	No
	NHANES	United States	All ages	9364	Cross-sectional NHANES 2011-2012	2011-2012	Interview administred questionnaire	"During the past 12 months, {have you/has SP} had an episode of hay fever?"	13.6%	Allergic Rhinitis	Symptoms-based	Current	No
