# Supplementary material for: Worldwide prevalence of rhinitis in adults: A review of definitions and temporal evolution
Source: Clin Transl Allergy. 2022 Mar 11;12(3):e12130. doi: 10.1002/clt2.12130 (PMC8967272; doi:10.1002/clt2.12130)
Supplement: Supplementary file 3 — Supporting Information S3 [file CLT2-12-e12130-s001.xlsx]

## Sheet: Appendix 2 20 05 21
Definition	Categorisation	Method on which the definition was based	Period	Included or not in sensibility analysis (Yes or No)			Defintions of rhinitis
a) Itchy or stuffy nose or sneezing when near grass, trees, or flowers within the last 12 months OR b) Itchy or stuffy nose or sneezing when near furry animals within the last 12 months OR c) Itchy or stuffy nose or sneezing when cleaning rooms or making beds, or when in bed within the last 12 months AND sIgE sensitisation	Allergic Rhinitis	IgE/SPT-based	Current	Yes			Catagorisation: we have categorized rhitis into three categories as follows: - “unspecified rhinitis” refers to a definition of rhinitis that did not specify whether it was allergic or non-allergic; - “Allergic rhinitis” (AR) refers to a definition that included the term "allergic rhinitis" and/or "hay fever" and/or included exposures known to induce an allergic inflammation of the airways, such …
"Do you have any nasal allergies including hay fever?" AND positive Phadiatop	Allergic Rhinitis	IgE/SPT-based	Current	No
"Do you have hay fever or nasal allergies?" AND having a positive response to SPT	Allergic Rhinitis	IgE/SPT-based	Current	No			Method on which the definition was based: we have subcategorized unspecified rhinitis, AR and NAR according to the method on which the definition was based as follows: - “symptoms-based definition” which refers to a definition that is based on a question asking directly from the participants about the presence of rhinitis or nasal symptoms; - “doctor diagnosis-based definition” of rhinitis was ba…
a) Itchy or stuffy nose or sneezing when near grass, trees, or flowers within the last 12 months OR b) Itchy or stuffy nose or sneezing when near furry animals within the last 12 months OR c) Itchy or stuffy nose or sneezing when cleaning rooms or making beds, or when in bed within the last 12 months AND SPT sensitisation	Allergic Rhinitis	IgE/SPT-based	Current	Yes
"Have you experienced sneezing or runny or blocked nose without a cold in the past 12 months?" AND positive SPT	Allergic Rhinitis	IgE/SPT-based	Current	Yes			Period: we have subcategorized unspecified rhinitis, AR and NAR in: - "ever rhinitis" that refers to the presence of rhinitis ever in the study participant’s lifetime - "current rhinitis" that refers to the presence of rhinitis at the time of the study or in the past year.
Allergy test-based AR was defined by measuring the serum level of the specific IgE for three representative indoor aeroallergens, namely, Dermatophagoides farina, cockroach, and dog dander, with a cutoff value of 0.35 kU/L	Allergic Rhinitis	IgE/SPT-based	Current	No
"Have you had an itchy or stuffy nose within the last 12 months, or have you been sneezing during the summer months?" OR "Have you had an itchy or stuffy nose within the last 12 months, or have you been sneezing during the winter months?" AND at least 1 positive test (≥0.35 kU/l) for specific IgE	Allergic Rhinitis	IgE/SPT-based	Current	Yes
“Do you have any nasal allergies including hay fever?” OR “Do you get runny or stuffy nose or start to sneeze when you are near grass, trees, flowers, or near animals, or in a dusty part of the house?” AND positive for at least one skin-prick test	Allergic Rhinitis	IgE/SPT-based	Current	No			We conducted sensitivity analyses based on the following two criteria: 1) To include only more “reliable” definitions of rhinitis, we excluded those based on: a) questions that did not explicitly exclude common cold or the flu; b) questions that included other allergic diseases such as conjunctivitis or eczema; c) questions that were limited to the time of the survey; d) questions that did not sp…
Any combination of the following: nasal itching, sneezing, discharge and stuffiness caused by inhalation of aeroallergens AND serum-specific IgE positive	Allergic Rhinitis	IgE/SPT-based	Current	Yes
Itchy or stuffy nose or sneezing during summer months or when near grass, trees, or flowers or when near furry animals AND SPT positive	Allergic Rhinitis	IgE/SPT-based	Current	Yes
YES + TWO OR MORE SYMPTOMS to "Have you had any of the following symptoms in the past 12 months after exposure to pollens, house dust mites, or other allergens? (i) Itchy nose; (ii) Sneezing; (iii) Nasal discharge; (iv) Nasal congestion." AND positive SPTs	Allergic Rhinitis	IgE/SPT-based	Current	Yes
TWOR OR MORE SYMPTOMS including sneezing, rhinorrhea, nasal congestion and itching in the past 12 months, excluding the effect of upper respiratory infections. AND positive SPT	Allergic Rhinitis	IgE/SPT-based	Current	Yes			See Appendix 1 for definitions of rhinitis according to the different articles
TWOR OR MORE SYMPTOMS : itchy nose, sneezing, runny and blocked nose for at least 1 hour on most days during the past year AND If allergic sensitization was confirmed by medical history (particularly in the pollen season), clinical examination AND SPT	Allergic Rhinitis	IgE/SPT-based	Current	No
Sneezing, rhinorrhea, nasal obstruction, and nasal itching lasting for several days regardless of a common cold in the last 12 months. AND sIgE	Allergic Rhinitis	IgE/SPT-based	Current	Yes
Sneezing, runny, blocked, or itchy nose within the last 12 months, unrelated to suffering from upper respiratory infections AND SPT positive to at least 1 aeroallergen	Allergic Rhinitis	IgE/SPT-based	Current	Yes
"Have you, within the last 12 months, had an itchy or stuffy nose, or have you been sneezing in the summer season?" OR "Have you, within the last 12 months, had an itchy or stuffy nose, or have you been sneezing in the winter season?" OR "Have you, within the last 12 months, had an itchy or stuffy nose, or have you been sneezing following exposure to grass, tress, or flowers?" OR "Have you, withi…	Allergic Rhinitis	IgE/SPT-based	Current	Yes
positive SPT were questioned about symptoms (watery anterior rhinorrhea, sneezing, or nasal obstruction) and which months these occur in. Next, the examiner evaluated whether the subjects’ symptoms were related to the sensitizations found in the SPT.	Allergic Rhinitis	IgE/SPT-based	Current	Yes
"Do you have any nasal allergies including hay fever?" AND specific IgE or SPT positive	Allergic Rhinitis	IgE/SPT-based	Current	No
SFAR ≥ 7 AND clinical diagnosis of AR	Allergic Rhinitis	Doctor diagnosis-based	Current	Yes
YES + TWO OR MORE SYMPTOMS to "Have you had any of the following symptoms in the past 12 months after exposure to pollens, house dust mites, or other allergens? (i) Itchy nose; (ii) Sneezing; (iii) Nasal discharge; (iv) Nasal congestion."	Allergic Rhinitis	Symptoms-based	Current	Yes
3 SYMPTOMS "Are you suffering from blocked nose?" AND "Are you suffering from runny nose?" AND "Are you suffering from itchy nose?"	Allergic Rhinitis	Symptoms-based	Current	No
‘‘Did you have seasonal (hayfever) or perennial allergic rhinitis during the past year?’’	Allergic Rhinitis	Symptoms-based	Current	Yes
1) reported rhinitis/nasal symptoms (sneezing, runny nose, itchy nose, or stuffy nose not related to cold or flu) in the past 4 weeks; AND 2) reported that the symptoms were related to either seasonal allergies during the spring and/or fall or year-round nasal allergies	Allergic Rhinitis	Symptoms-based	Current	No
"Did you suffer during the past year from a stuffed nose, watery runny nose, nasal itching, sneezing or irritation of the eyes (but not due to a common cold)?" + YES to allergic to tree and/or grass pollen and/or hous dust mite and/or animal dander	Allergic Rhinitis	Symptoms-based	Current	No
‘‘Do you currently have nasal allergy including hay fever?’’	Allergic Rhinitis	Symptoms-based	Current	No
Having reported being self-aware of having allergic rhinitis.	Allergic Rhinitis	Symptoms-based	Current	No
"When you are near animals, such as cats, dogs or horses, near feathers, including pillows, quilts or duvets, or in a dusty part of the house, do you ever get a runny or stuffy nose or start to sneeze?" OR ‘When you are near trees, grass or flowers, or when there is a lot of pollen about, do you ever get a runny or stuffy nose or start to sneeze?’	Allergic Rhinitis	Symptoms-based	Current	Yes
"In the last 12 months, did you suffer from allergic rhinitis, including hay fever" AND "Did you experience a runny or stuffy nose, the urge to sneeze, or itchy or watery eyes related to common allergen exposure?"	Allergic Rhinitis	Symptoms-based	Current	Yes
"Do you usually have a runny or blocked nose, when you do not have a cold or flu?"". Those who reported symptoms lasting for at least a year were considered to have rhinitis. AND "At the same time, do you usually have itchy, red, streaming or swollen eyes?" OR "if the symptoms were recognizably brought on by house dust, pets such as cats, dogs or birds, pollen or grass, or medicines such as aspir…	Allergic Rhinitis	Symptoms-based	Current	No
"Do you have or do you have had hay fever?" and "Do you have nasal symptoms either permanently or recurrently’? " Moreover, a report was required that at least one of the following four environmental factors provoked nasal symptoms: tree-, grass pollen, furred animals, or house dust.	Allergic Rhinitis	Symptoms-based	Current	No
“Do you have any nasal allergies including allergic rhinitis?”	Allergic Rhinitis	Symptoms-based	Current	No
"Have you ever had hay fever or other allergic nasal symptoms?" "Yes in the past 12 months"	Allergic Rhinitis	Symptoms-based	Current	Yes
Do you have nasal symptoms provoked or worsened by environmental factors? a) Tree-pollen b) grass-pollen c) Animals d) house-dust e) mould	Allergic Rhinitis	Symptoms-based	Current	No
"In the past 12 months, how many days did this person in your household suffer from sneezing, runny nose, itchy nose or stuffy nose and DID NOT have a cold or the flu ? ≥ 7 days in the past 12 months" AND "In the past 12 months, which of the following best describes the group of rhinitis/nose symptoms (sneezing, runny nose, itchy nose or stuffy nose) this person experienced? a. Seasonal allergies…	Allergic Rhinitis	Symptoms-based	Current	Yes
"In the past 12 months, have you or your family members ever had a problem with sneezing, or a runny, blocked or itchy nose, when you were exposed to allergens such as seasonal pollens, dust mites, etc., and did not have a cold or the flu?"	Allergic Rhinitis	Symptoms-based	Current	Yes
‘‘Have you or have you had allergic rhinitis or hay fever?’’ AND ‘‘Have you had sneezing, runny nose, or nasal congestion without having a cold in the last 12 months?’’ OR ‘‘Have you used medication for rhinitis in the last 12 months?’’	Allergic Rhinitis	Symptoms-based	Current	Yes
Irritating, stuffy or runny nose in the last 3 months and pollen or furry pet allergy, but no respiratory infections.	Allergic Rhinitis	Symptoms-based	Current	No
Sneezing, runny nose and nasal stuffiness, eye itching and tearing in the last 12 months	Allergic Rhinitis	Symptoms-based	Current	No
"Do you have or have you ever had hay fever, allergic rhinitis or allergic conjunctivitis?" AND positive SPT	Allergic Rhinitis	IgE/SPT-based	Ever	No
"Have you ever been diagnosed with allergic rhinitis by a doctor?"	Allergic Rhinitis	Doctor diagnosis-based	Ever	Yes
YES to “Have you been diagnosed by a doctor as having allergic rhinitis caused by pollens (caused by e.g. birch, grass, mugwort)?” OR “Have you been diagnosed by a doctor as having other allergic rhinitis (caused by e.g. cat or dog, but not pollen)?”	Allergic Rhinitis	Doctor diagnosis-based	Ever	Yes
"Were you told by a doctor that you have hay fever or nasal allergy?"	Allergic Rhinitis	Doctor diagnosis-based	Ever	Yes
"Has a doctor ever told you that: a) You have allergic rhinitis? b) You have hay fever? c) You are allergic to ragweed?"	Allergic Rhinitis	Doctor diagnosis-based	Ever	No
If the patient reported suffering from hay fever, nasal allergy, allergic rhinitis or allergic rhino- conjunctivitis, and if the patient reported they had learnt about this condition from a physician.	Allergic Rhinitis	Doctor diagnosis-based	Ever	Yes
"Have you been diagnosed as having allergic rhinitis/hay fever by a doctor?"	Allergic Rhinitis	Doctor diagnosis-based	Ever	Yes
"Have any of these persons been diagnosed as having nasal allergies or allergic rhinitis?"	Allergic Rhinitis	Doctor diagnosis-based	Ever	Yes
Has this person ever been diagnosed by a doctor as having allergic rhinitis, hay fever or nasal allergies to dust, pollen or household pets ?	Allergic Rhinitis	Doctor diagnosis-based	Ever	Yes
“Have you now, or have you ever had allergic rhinitis (hay‐fever)?”	Allergic Rhinitis	Symptoms-based	Ever	Yes
"Have you had persisting nasal symptoms, such as sneezing, watery discharge, obstruction, or itching, during the past year?" OR "Has your physician ever told you that you have rhinitis?"	Allergic Rhinitis	Symptoms-based	Ever	No
"Do you have or have you ever had allergic rhinitis?"	Allergic Rhinitis	Symptoms-based	Ever	Yes
‘Have had hay fever or allergic rhinitis’’	Allergic Rhinitis	Symptoms-based	Ever	Yes
Self-reported lifetime hayfever	Allergic Rhinitis	Symptoms-based	Ever	No
"Have you now or have you had any of the following diseases: b. allergic eye-/nose catarrh (hay-fever)"	Allergic Rhinitis	Symptoms-based	Ever	No
"Have you ever had hay fever or other allergic rhinitis connected to e.g. pollen or animals?"	Allergic Rhinitis	Symptoms-based	Ever	Yes
"Have you ever had “hay fever” or other allergic nasal symptoms (sneezing, itchy, runny nose) as from pollen or animals?"	Allergic Rhinitis	Symptoms-based	Ever	Yes
"Do you have or have you ever had hay fever, allergic rhinitis or allergic conjunctivitis?"	Allergic Rhinitis	Symptoms-based	Ever	No
Sneezing, runny nose and nasal stuffiness in lifetime	Allergic Rhinitis	Symptoms-based	Ever	No
"Are you suffering from or have you had any of the following diseases? Hay fever or other allergic rhinitis?"	Allergic Rhinitis	Symptoms-based	Ever	Yes
Itching, sneezing, rhinorrhea or nasal obstruction without fever for a period of more than one year AND comitant conjunctivitis symptoms or notice that their rhinitis symptoms occur when exposed to common allergens	Allergic Rhinitis	Symptoms-based	Ever	No
Physician diagnosis of hay fever OR compleined of frequent nasal and/or eye symptoms that varied by both season and pollen during the past 12 months, not counting colds or the flu	Allergic Rhinitis	Symptoms-based	Ever	No
"1. Report of hay fever, sinus trouble, or persistent nasal symptoms 2. Associated with itching of eyes, nose, or throat or burning, watering, or redness of eyes 3. Attributed to exposure to allergen(s) 4. Diagnosed as hay fever or allergic rhinitis by the examining physician => First feature + at least two of the others (2, 3 or 4). However, when sinus trouble or nasal symptoms were reported, on…	Allergic Rhinitis	Symptoms-based	Ever	Yes
Self-reported allergic rhinitis	Allergic Rhinitis	Symptoms-based		No
"Have you experienced sneezing or runny or blocked nose without a cold in the past 12 months?" AND "Has this nose problem been accompanied by itchy or watery eyes?"	Allergic Rhinitis	Symptoms-based	Current	No
ALL of its 3 symptoms including sneezing, running nose AND nasal congestion accompanied with itchy eye and redness	Allergic Rhinitis	Symptoms-based	Current	No
"In the past 12 months, that is, the period beginning on (date 12 months ago) and ending yesterday, did you have episodes of sneezing, or have a dripping or stuffy nose when you did not have a cold or flu?" AND "In the past 12 months, were these nasal problems accompanied by watery and itchy eyes?"	Allergic Rhinitis	Symptoms-based	Current	No
Episodic rhinorrhea associated with nasal stuffines and sneezing in response to known or strongly suspected allergen(s) and often accompanied by itching and lacrimation	Allergic Rhinitis	Symptoms-based	Ever	No
"Do you have any nasal allergies including hay fever?"	Allergic Rhinitis	Symptoms-based	Current	No
"Did you have hay fever this year or last year?" AND positive SPT or Phadiatop	Allergic Rhinitis	IgE/SPT-based	Current	No
“During the past 12 months, have you been told by a doctor or other health professional that you had hay fever?”	Allergic Rhinitis	Doctor diagnosis-based	Current	No
"Has a doctor or other health professional ever told you that you have hay fever?" AND "During the past 12 months, have you had an episode of hay fever?"	Allergic Rhinitis	Doctor diagnosis-based	Current	No
"In the last 12 months have you had hay fever?"	Allergic Rhinitis	Symptoms-based	Current	No
Had hay fever in the last two years (frequent sneezing with watery and itchy eyes)	Allergic Rhinitis	Symptoms-based	Current	No
"Have you ever had, or been told that you have had: hay fever ?" AND nasal flow below 500 ml/s	Allergic Rhinitis	Symptoms-based	Current	No
"Did you have hay fever this year or last year?"	Allergic Rhinitis	Symptoms-based	Current	No
"Have you ever had hay fever, i.e in spring, sneezing with runny and itchy nose and eyes?" AND SPT positive	Allergic Rhinitis	IgE/SPT-based	Ever	No
"Did you have hay fever this year or last year?" OR "Did you have hay fever in the past (i.e more than 1 year ago), but no longer have it?" AND positive SPT or Phadiatop	Allergic Rhinitis	IgE/SPT-based	Ever	No
"Has a doctor ever told you that you have hay fever?"	Allergic Rhinitis	Doctor diagnosis-based	Ever	No
Has a doctor or other health professional ever told you/survey participant that you have/she/he has hay fever ?	Allergic Rhinitis	Doctor diagnosis-based	Ever	No
"Do you have or have you ever had hay fever ?"	Allergic Rhinitis	Symptoms-based	Ever	No
Have you ever had allergic eye or nose problems (hay fever)	Allergic Rhinitis	Symptoms-based	Ever	No
"Have you ever had hay fever (runny nose caused by allergy)?"	Allergic Rhinitis	Symptoms-based	Ever	No
"Have you ever had hay fever, i.e in spring, sneezing with runny and itchy nose and eyes?"	Allergic Rhinitis	Symptoms-based	Ever	No
Hay fever ever occured, self-reported symptoms/disease	Allergic Rhinitis	Symptoms-based	Ever	No
"Did you have hay fever this year or last year?" OR "Did you have hay fever in the past (i.e more than 1 year ago), but no longer have it?"	Allergic Rhinitis	Symptoms-based	Ever	No
Hay fever ever occured, self-reported symptoms/disease	Allergic Rhinitis	Symptoms-based	Ever	No
Score For Allergic Rhinitis ≥7	Allergic Rhinitis	Symptoms-based	Current	Yes
TWOR OR MORE SYMPTOMS including sneezing, rhinorrhea, nasal congestion and itching in the past 12 months, excluding the effect of upper respiratory infections. AND negative SPT	Non-Allergic Rhinitis	IgE/SPT-based	Current	Yes
"Do you have any nasal allergies including hay fever?" AND negative Phadiatop	Non-Allergic Rhinitis	IgE/SPT-based	Current	No
"Have you experienced sneezing or runny or blocked nose without a cold in the past 12 months?" AND negative SPT	Non-Allergic Rhinitis	IgE/SPT-based	Current	Yes
"Have you had an itchy or stuffy nose within the last 12 months, or have you been sneezing during the summer months?" AND "Have you had an itchy or stuffy nose within the last 12 months, or have you been sneezing during the winter months?" AND none positive test (≥0.35 kU/l) for specific IgE	Non-Allergic Rhinitis	IgE/SPT-based	Current	Yes
“Do you have any nasal allergies including hay fever?” OR “Do you get runny or stuffy nose or start to sneeze when you are near grass, trees, flowers, or near animals, or in a dusty part of the house?” AND negative skin-prick tests	Non-Allergic Rhinitis	IgE/SPT-based	Current	No
YES to "Have you ever had a problem with sneezing, or a runny or a blocked nose when you did not have a cold or the flu?" AND "Do you still have this nose problem?" NO to "Do you have any nasal allergies including hay fever?"	Non-Allergic Rhinitis	Symptoms-based	Current	No
"In the past 12 months, have you or your family members ever had a problem with sneezing, or a runny, blocked or itchy nose, when exposed to cold or dry air, temperature changes, airborne irritants, foods (especially hot and spicy foods), alcoholic beverages, or exercise?"	Non-Allergic Rhinitis	Symptoms-based	Current	Yes
Irritating, stuffy or runny nose in the last 3 months but no pollen or furry pet allergy and no respiratory infections.	Non-Allergic Rhinitis	Symptoms-based	Current	No
"Did you suffer during the past year from a stuffed nose, watery runny nose, nasal itching, sneezing or irritation of the eyes (but not due to a common cold)?" AND NO to allergic to tree and/or grass pollen and/or hous dust mite and/or animal dander AND YES on at least one of the following triggers: "cigarette smoke, exhaust gases, air-conditioning, temperature changes, position changes, perfume,…	Non-Allergic Rhinitis	Symptoms-based	Current	No
"Do you usually have a runny or blocked nose, when you do not have a cold or flu?"". Those who reported symptoms lasting for at least a year were considered to have rhinitis. AND NO at "At the same time, do you usually have itchy, red, streaming or swollen eyes?" AND NO at " if the symptoms were recognizably brought on by house dust, pets such as cats, dogs or birds, pollen or grass, or medicines…	Non-Allergic Rhinitis	Symptoms-based	Current	No
Do you have nasal symptoms provoked or worsened by environmental factors? f) damp and/or cold air g) dry air h) tobacco fumes i) strong-smelling scents j) spicy food k) red wine/alcoholic beverage l) drugs m) other food n) stress or discomfort o) printer ink p) other factors	Non-Allergic Rhinitis	Symptoms-based	Current	Yes
Itching, sneezing, rhinorrhea or nasal obstruction without fever for a period of more than one year AND NO comitant conjunctivitis symptoms AND NO notice that their rhinitis symptoms occur when exposed to common allergens	Non-Allergic Rhinitis	Symptoms-based	Ever	No
“In the past 12 months, have you had a problem with sneezing, or a runny, or blocked nose when you did not have a cold or the flu?”	Unspecified Rhinitis	Symptoms-based	Current	Yes
"Have you ever had a problem with sneezing, or a runny, or a blocked nose when you DID NOT have a cold or the flu?"	Unspecified Rhinitis	Symptoms-based	Ever	Yes
Presence of typical nasal symptoms including watery rhinorrhoea, sneezing, itching, and nasal obstruction during a period greater than 12 months, positive history of known allergen or triggering factors, AND the physical finding of pale nasal mucosa on endoscopic examination. Cases associated with colds or flu were excluded.	Unspecified Rhinitis	Doctor diagnosis-based	Current	No
TWO OR MORE SYMPTOMS "Except for a cold or flu, during these last months, have you regularly experienced: runny nose? postnasal dripping? an itching nose? a stuffed nose? sneezing?" AND "For how long have you been regularly suffering from this (these) problem(s)? More than 6 months/1 year or more" AND NO to "During the last months, have yoou experienced a continuous period of severeral weeks duri…	Unspecified Rhinitis	Symptoms-based	Current	No
"Do you usually have a stuffy nose or a runny nose?" if "Yes" : "does that happen most days during at least 3 months each year?"	Unspecified Rhinitis	Symptoms-based	Current	No
"Do you have nasal block more or less constantly?" OR "Do you have a runny nose more or less constantly?"	Unspecified Rhinitis	Symptoms-based	Current	No
TWO OR MORE SYMPTOMS: watery runny nose, nasal itching, nasal obstruction or sneezing, lasting for at least one hour per day; for 4 days or more per week and also for 4 or more weeks in past 12 months	Unspecified Rhinitis	Symptoms-based	Current	No
"Are you often bothered by a blocked or runny nose?"	Unspecified Rhinitis	Symptoms-based	Current	No
Presence of nasal obstruction or clear, watery discharge together with any or both of the following: tearing eyes or sneezing, for a period of more than one month	Unspecified Rhinitis	Symptoms-based	Ever	No
Presence of symptoms of blocked or running nose, apart from colds or the flu, lasting for more than a year	Unspecified Rhinitis	Symptoms-based	Ever	No
Itching, sneezing, rhinorrhea or nasal obstruction without fever for a period of more than one year	Unspecified Rhinitis	Symptoms-based	Ever	No
YES to: "Do you have any nasal allergies including hay fever?" OR YES to "Have you ever had a problem with sneezing, or a runny or a blocked nose when you did not have a cold or the flu?" AND "Do you still have this nose problem?"	Unspecified Rhinitis	Symptoms-based	Current	No
Irritating, stuffy or runny nose in the last 3 months	Unspecified Rhinitis	Symptoms-based	Current	No
"Problem with sneezing or a runny or blocked nose or itchy eyes in April, May, June, or July"	Unspecified Rhinitis	Symptoms-based	Current	No
"Have you, within the last 12 months, had an itchy or stuffy nose, or have you been sneezing in the summer season?" OR "Have you, within the last 12 months, had an itchy or stuffy nose, or have you been sneezing in the winter season?" OR "Have you, within the last 12 months, had an itchy or stuffy nose, or have you been sneezing following exposure to grass, tress, or flowers?" OR "Have you, withi…	Unspecified Rhinitis	Symptoms-based	Current	No
Having a history of nasal symptoms (sneezing, itching, rhinorhoea) within the last 12 months	Unspecified Rhinitis	Symptoms-based	Current	No
2 OR MORE SYMPTOMS : sneezing, nasal itching, nasal discharge, or nasal congestion or obstruction that were reversible either spontaneously or with treatment in the preceding 12 months	Unspecified Rhinitis	Symptoms-based	Current	No
At least 2 points to: "I.a) Do you usually have problems with sneezing, and an itchy nose? b) Do you usually have a blocked nose for more than one whole hour? c) Do you usually have a runny nose when you do not have a cold or the flu? II.a) Have you had problems with sneezing, and an itchy nose in the last 12 months? b) Have you had a blocked nose for more than one whole hour in the last 12 month…	Unspecified Rhinitis	Symptoms-based	Current	Yes
Nasal symptoms (blocked nose, runny nose, sneezing) in the past 12 months	Unspecified Rhinitis	Symptoms-based	Current	No
"Did you suffer during the past year from a stuffed nose, watery runny nose, nasal itching, sneezing or irritation of the eyes (but not due to a common cold)?"	Unspecified Rhinitis	Symptoms-based	Current	No
having reported TWO OR MORE NASAL SYMPTOMS (when not suffering from a cold or flu); OR having reported one nasal symptom and either concurrent eye symptom or specific OR having reported being self-aware of having allergic rhinitis.	Unspecified Rhinitis	Symptoms-based	Current	Yes
TWOR OR MORE SYMPTOMS including sneezing, rhinorrhea, nasal congestion and itching in the past 12 months, excluding the effect of upper respiratory infections.	Unspecified Rhinitis	Symptoms-based	Current	Yes
TWO OR MORE SYMPTOMS (nasal obstruction, rhinorrhea, sneezing and itchy nose) on most days during the past year	Unspecified Rhinitis	Symptoms-based	Current	No
TWO OR MORE symptoms of congestion, rhinorrhoea, and itching for more than 1h per day for a period in excess of 2 weeks	Unspecified Rhinitis	Symptoms-based	Current	Yes
"Do you usually have a runny or blocked nose, when you do not have a cold or flu?". Those who reported symptoms lasting for at least a year were considered to have rhinitis.	Unspecified Rhinitis	Symptoms-based	Current	No
"During the past 12 months, have you had a problem with sneezing, or a runny, or blocked nose when you did not have a cold or the flu?" OR "During the past 12 months, have you had an episode of hay fever?"	Unspecified Rhinitis	Symptoms-based	Current	Yes
"During the past 12 months, have you had any episodes of stuffy, itchy or runny nose?"	Unspecified Rhinitis	Symptoms-based	Current	No
Occurrence of at least one symptoms (nasal obstruction, rhinorrhea, sneezing and itchy nose) on most days during the past year	Unspecified Rhinitis	Symptoms-based	Current	No
In the past 12 months, the subjects, who experience the main symptoms of AR: sneezing, runny nose, itching, rhinorrhea, and/or nasal congestion not due to having a cold or flu	Unspecified Rhinitis	Symptoms-based	Current	Yes
Presence to ALL of its 3 symptoms including sneezing, running nose and nasal congestion	Unspecified Rhinitis	Symptoms-based	Current	No
Have you ever had sneezing and runny nose in the past 12 months?	Unspecified Rhinitis	Symptoms-based	Current	No
TWOR OR MORE SYMPTOMS : itchy nose, sneezing, runny and blocked nose for at least 1 hour on most days during the past year	Unspecified Rhinitis	Symptoms-based	Current	No
"Have you had an itchy or stuffy nose within the last 12 months, or have you been sneezing during the summer months?" OR "Have you had an itchy or stuffy nose within the last 12 months, or have you been sneezing during the winter months?"	Unspecified Rhinitis	Symptoms-based	Current	Yes
Having a runny, itchy or stuffed nose without a cold in the last 12 months	Unspecified Rhinitis	Symptoms-based	Current	Yes
"In the past 12 months, how many days did this person in your household suffer from sneezing, runny nose, itchy nose or stuffy nose and DID NOT have a cold or the flu ? ≥ 7 days in the past 12 months"	Unspecified Rhinitis	Symptoms-based	Current	Yes
"How often do you have nasal symptoms? b) I have recurrent disturbing nasal symptoms c) I have permanent disturbing nasal symptoms"	Unspecified Rhinitis	Symptoms-based	Current	No
Simultaneous presence of rhinorrhea, nasal obstruction and sneezing without evidence of respiratory infection	Unspecified Rhinitis	Symptoms-based	Current	No
“Do you have usually or in the last 12 months, TWO OR MORE SYMPTOMS: “repeated sneezing and itchy nose”; “blocked nose for more than one whole hour” or “runny nose when not having a cold or flu”?"	Unspecified Rhinitis	Symptoms-based	Current	Yes
“Do you have nasal blockage more or less constantly?’ OR “Do you have a runny nose more or less constantly?” OR both of the following: “Have you had sneezing, runny nose or nasal blockage apart from colds during the last 12 months?” AND “Have these nasal symptoms occurred simultaneously with itching and running eyes?”	Unspecified Rhinitis	Symptoms-based	Current	No
Sneezing, rhinorrhea, nasal obstruction, and nasal itching lasting for several days regardless of a common cold in the last 12 months.	Unspecified Rhinitis	Symptoms-based	Current	No
Sneezing, runny or blocked nose, or itchy eyes without cold or flu-like symptoms within 12 months.	Unspecified Rhinitis	Symptoms-based	Current	No
Sneezing, runny, blocked, or itchy nose within the last 12 months, unrelated to suffering from upper respiratory infections	Unspecified Rhinitis	Symptoms-based	Current	Yes
"Have any of these persons been diagnosed as having nasal allergies (hay fever), sinus disease, or allergic rhinitis?"	Unspecified Rhinitis	Doctor diagnosis-based	Ever	No
"How many persons, 18 years of age or older, in this household have been diagnosed with hay fever, rhinitis, or nasal allergies?"	Unspecified Rhinitis	Doctor diagnosis-based	Ever	Yes
Previous diagnosis of rhinitis/rhinoconjunctivitis	Unspecified Rhinitis	Doctor diagnosis-based	Ever	Yes
"Have any of these persons been diagnosed as having nasal allergies, sinusitis/sinus disease, or allergic rhinitis?"	Unspecified Rhinitis	Doctor diagnosis-based	Ever	No
The ICD-9-CM codes used for AR were 477.0, 477.1, 477.2, 477.8, and 477.9.	Unspecified Rhinitis	Doctor diagnosis-based	Ever	No
"Have you ever had recurrent or chronic nasal symptoms (sneezing, runny or stuffy nose) not related to a cold or a “flu”?"	Unspecified Rhinitis	Symptoms-based	Ever	Yes
Do you have or have you ever had allergic rhinitis? OR "Do you have blocking of your nose more or less permanently?" OR "Do you have rhinitis or a runny nose more or less permanently?"	Unspecified Rhinitis	Symptoms-based	Ever	Yes
Adults under study reported if they ever had rhinitis.	Unspecified Rhinitis	Symptoms-based	Ever	Yes
Self reported ever having had rhinitis	Unspecified Rhinitis	Symptoms-based	Ever	Yes
“Have you ever had nasal allergies or hay fever?” OR “Do you have nasal blockage more or less constantly?’ OR “Do you have a runny nose more or less constantly?”	Unspecified Rhinitis	Symptoms-based	Ever	Yes
Having a history of nasal symptoms (sneezing, itching, rhinorhoea)	Unspecified Rhinitis	Symptoms-based	Ever	No
"Are you suffering from or have you had any of the following diseases? Other nasal symptoms (recurrent sneezing, itching, nasal blockage, etc.)"	Unspecified Rhinitis	Symptoms-based	Ever	No
"Have you had during the last 12 months allergic rhinitis? Seasonal or perennial?" OR "Haver you ever had sneezing or a runny or blocked nose when you did not have a cold or the flu?" OR "Have you ever had nose or eyes itching ?"	Unspecified Rhinitis	Symptoms-based	Ever	No
Rhinitis, hay fever, or any other allergy making the nose runny or stuffy, apart from common colds	Unspecified Rhinitis	Symptoms-based	Ever	Yes
Problem with sneezing, rhinorrhoea, or nasal blockage that was not solety associated with upper respiratory infections and had persisted for two or more years	Unspecified Rhinitis	Symptoms-based	Ever	No
"Did you have hay fever or rhinitis"	Unspecified Rhinitis	Symptoms-based	Ever	Yes
